# Supplementary material for: Magnetically reshapable 3D multi-electrode arrays of liquid metals for electrophysiological analysis of brain organoids
Source: Nat Commun. 2025 Feb 27;16:2011. doi: 10.1038/s41467-024-55752-3 (PMC11868496; doi:10.1038/s41467-024-55752-3)
Supplement: Supplementary file 14 — Source Data [file 41467_2024_55752_MOESM14_ESM.zip]

Archive with 10 entries (10 files):
- Figure 1/Fig 1c.xlsx
- Figure 1/Fig 1g.xlsx
- Figure 2/Fig. 2g.xlsx
- Figure 3/Fig. 3d, e.xlsx
- Figure 4.zip
- Figure 5.zip
- Figure 6/Fig 6c.xlsx
- Figure 6/Fig 6d, e.xlsx
- Figure 6/Fig 6f.xlsx
- Supplementary Figure.zip
