# Supplementary material for: Magnetically reshapable 3D multi-electrode arrays of liquid metals for electrophysiological analysis of brain organoids
Source: Nat Commun. 2025 Feb 27;16:2011. doi: 10.1038/s41467-024-55752-3 (PMC11868496; doi:10.1038/s41467-024-55752-3)
Supplement: Supplementary file 14 — Source Data [file 41467_2024_55752_MOESM14_ESM.zip › Figure 1/Fig 1c.xlsx]

## Sheet: Sheet1
	Printing velocity (mm/s)	Height (µm)	S.E.M.
	0.01	312	21.4
	0.03	297	18.27
	0.04	203	17.282
	0.05	154	14.724
	0.1	86	10.7
	0.25	71	10.52
	0.5	43	5.27
	0.75	32	7.24
	1	21	4.25
