# Supplementary material for: Magnetically reshapable 3D multi-electrode arrays of liquid metals for electrophysiological analysis of brain organoids
Source: Nat Commun. 2025 Feb 27;16:2011. doi: 10.1038/s41467-024-55752-3 (PMC11868496; doi:10.1038/s41467-024-55752-3)
Supplement: Supplementary file 14 — Source Data [file 41467_2024_55752_MOESM14_ESM.zip › Figure 1/Fig 1g.xlsx]

## Sheet: Sheet1
	Impedance (kΩ)
	LM	LM/Pt nanocluster
	93.2268	19.686
	83.8256	16.6732
	86.4295	20.1813
	82.3457	16.196
	89.4035	17.7327
	84.4497	18.1363
	87.3113	17.7415
	93.3298	16.0551
	92.3113	19.4566
average	88.0704	17.9843
sem	1.40031	0.509281
