# Supplementary material for: Magnetically reshapable 3D multi-electrode arrays of liquid metals for electrophysiological analysis of brain organoids
Source: Nat Commun. 2025 Feb 27;16:2011. doi: 10.1038/s41467-024-55752-3 (PMC11868496; doi:10.1038/s41467-024-55752-3)
Supplement: Supplementary file 14 — Source Data [file 41467_2024_55752_MOESM14_ESM.zip › Figure 2/Fig. 2g.xlsx]

## Sheet: Fig 2.
	Fig 2g	Day 60										Day 130
		y-axis distribution	SATB2				CTIP2					y-axis distribution	SATB2				CTIP2
		1	0.02439	0	0.09434	0	0.010753	0.089286	0.096	0.025424		1	0	0	0.054054	0	0.042254	0.028037	0.089431	0.084112
		2	0.02439	0.044444	0.141509	0.053763	0.043011	0.089286	0.112	0.059322		2	0.015385	0.03125	0.072072	0.025316	0.070423	0.065421	0.105691	0.093458
		3	0.060976	0.044444	0.188679	0.053763	0.139785	0.116071	0.152	0.084746		3	0	0.0625	0.081081	0.012658	0.133803	0.11215	0.146341	0.121495
		4	0.085366	0.044444	0.150943	0.064516	0.086022	0.089286	0.12	0.101695		4	0.046154	0.0625	0.072072	0.012658	0.084507	0.121495	0.113821	0.056075
		5	0.097561	0	0.113208	0.107527	0.129032	0.133929	0.128	0.084746		5	0.030769	0	0.108108	0.050633	0.084507	0.140187	0.105691	0.056075
		6	0.182927	0.111111	0.056604	0.11828	0.139785	0.098214	0.096	0.084746		6	0.061538	0.0625	0.162162	0.253165	0.15493	0.130841	0.081301	0.158879
		7	0.182927	0.133333	0.066038	0.139785	0.150538	0.098214	0.088	0.084746		7	0.138462	0.03125	0.153153	0.151899	0.126761	0.149533	0.113821	0.11215
		8	0.109756	0.177778	0.056604	0.150538	0.096774	0.125	0.072	0.135593		8	0.276923	0.34375	0.108108	0.265823	0.140845	0.084112	0.105691	0.121495
		9	0.182927	0.266667	0.103774	0.172043	0.129032	0.116071	0.12	0.186441		9	0.246154	0.28125	0.144144	0.139241	0.119718	0.121495	0.105691	0.130841
		10	0.04878	0.177778	0.028302	0.139785	0.075269	0.044643	0.016	0.152542		10	0.184615	0.125	0.045045	0.088608	0.042254	0.046729	0.03252	0.065421
