# Supplementary material for: Magnetically reshapable 3D multi-electrode arrays of liquid metals for electrophysiological analysis of brain organoids
Source: Nat Commun. 2025 Feb 27;16:2011. doi: 10.1038/s41467-024-55752-3 (PMC11868496; doi:10.1038/s41467-024-55752-3)
Supplement: Supplementary file 14 — Source Data [file 41467_2024_55752_MOESM14_ESM.zip › Figure 3/Fig. 3d, e.xlsx]

## Sheet: Fig 3.
	Fig 3d	Organoid viability (%)					Fig 3e	PAX6	+ 3D LM MEA		- 3D LM MEA
		Control	Day 1	Day 7	Day 14				Day 7	Day 14	Day 7	Day 14
		84.1886	88.4462	85.7558	82.6492				0.925462	0.968044	0.930666	1.04845
		86.0053	85	84.1808	87.4576				1.24447	1.28926	1.01534	1.16512
		91.5584	92.341	88.5135	92.3208				1.07614	0.904033	0.987339	0.907414
		93.6629	83.2536	87.037	87.9859				1.23383	1.20808	1.06666	0.879016
								Nestin	+ 3D LM MEA		- 3D LM MEA
									Day 7	Day 14	Day 7	Day 14
									1.13419	1.66149	1.12388	0.822162
									1.09668	0.54957	0.995044	0.837792
									1.03667	0.741583	0.933696	0.988286
									0.846978	1.26222	0.94738	1.35176
								TUJ1	+ 3D LM MEA		- 3D LM MEA
									Day 7	Day 14	Day 7	Day 14
									0.926377	1.05774	0.856934	0.968797
									1.08737	0.869974	0.990666	1.28028
									1.03947	1.05557	1.02445	0.710282
									1.00491	0.875981	1.12795	1.04064
