# Supplementary material for: Magnetically reshapable 3D multi-electrode arrays of liquid metals for electrophysiological analysis of brain organoids
Source: Nat Commun. 2025 Feb 27;16:2011. doi: 10.1038/s41467-024-55752-3 (PMC11868496; doi:10.1038/s41467-024-55752-3)
Supplement: Supplementary file 14 — Source Data [file 41467_2024_55752_MOESM14_ESM.zip › Figure 6/Fig 6c.xlsx]

## Sheet: Sheet1
	Magnetic field	Magnetic moment
	mT	emu/ Co g
	59.9973	80.585
	39.9976	78.6065
	19.9969	73.2971
	17.9994	72.2495
	15.9997	70.9533
	13.9995	69.3773
	11.9994	67.4384
	9.99949	65.0148
	7.99962	61.9149
	5.99945	57.8614
	3.99951	52.3356
	1.99955	44.4443
	-0.000238	32.331
	-2.00047	13.7141
	-4.00065	-8.45486
	-6.00041	-27.0256
	-8.00024	-40.4684
	-9.99998	-49.6821
	-12	-56.2409
	-13.9999	-60.9995
	-15.9999	-64.5249
	-18.0001	-67.2216
	-20.0004	-69.3057
	-40.0014	-77.7213
	-60.0019	-80.1475
	-59.9969	-80.4025
	-39.9971	-78.4806
	-19.9975	-73.281
	-17.9989	-72.2646
	-15.9989	-70.9969
	-13.9991	-69.4631
	-11.999	-67.5604
	-9.99913	-65.1786
	-7.99898	-62.135
	-5.99902	-58.1389
	-3.99897	-52.6882
	-1.999	-44.8014
	0.000971	-32.6273
	2.00077	-13.8539
	4.00083	8.53591
	6.00093	27.4474
	8.00092	40.6876
	10.0008	49.9632
	12	56.4469
	14.0003	61.1557
	16.0002	64.6393
	18.001	67.3036
	20.0011	69.3879
	40.0014	77.7655
	60	80.2068
