# Supplementary material for: Magnetically reshapable 3D multi-electrode arrays of liquid metals for electrophysiological analysis of brain organoids
Source: Nat Commun. 2025 Feb 27;16:2011. doi: 10.1038/s41467-024-55752-3 (PMC11868496; doi:10.1038/s41467-024-55752-3)
Supplement: Supplementary file 14 — Source Data [file 41467_2024_55752_MOESM14_ESM.zip › Figure 6/Fig 6d, e.xlsx]

## Sheet: Fig 6d
cycle	1		2		3		4		5		6		7		8		9		10		11		12		13		14		15		16		17		18		19		20
	x (mm)	y (mm)	x	y	x	y	x	y	x	y	x	y	x	y	x	y	x	y	x	y	x	y	x	y	x	y	x	y	x	y	x	y	x	y	x	y	x	y	x	y
	0.000563011	0.25	0.000853132	0.25079	0.000362566	0.2508	0.000972588	0.25046	0.0016	0.25113	0.00133	0.25142	0.000769319	0.25158	0.0014	0.2511	0.000914303	0.25149	0.00052069	0.25115	0.000679864	0.25201	0.00061531	0.25091	0.000188984	0.25126	0.000164705	0.25123	-0.000323691	0.2508	0.00054415	0.25127	0.000508849	0.24951	0.000143014	0.25147	0.000563011	0.25015	0.000200817	0.25103
	0.01328	0.25025	0.00759	0.25005	0.01233	0.25047	0.00311	0.2503	0.01205	0.25121	0.00202	0.25137	0.00663	0.25138	0.000828585	0.25164	0.01199	0.25088	0.00437	0.25105	0.00833	0.25115	0.000389348	0.25136	0.0044	0.25056	0.01188	0.25132	0.000569377	0.25031	0.00685	0.25072	0.00229	0.25076	0.00914	0.25084	0.000411138	0.25036	0.01261	0.25138
	0.02287	0.2496	0.01942	0.2498	0.0225	0.25011	0.01713	0.25042	0.02291	0.25051	0.01576	0.25112	0.01952	0.25159	0.01778	0.2515	0.02275	0.25115	0.01784	0.25186	0.02034	0.25067	0.0133	0.25074	0.01838	0.25034	0.02401	0.25049	0.01768	0.25052	0.02141	0.25098	0.01668	0.25062	0.02145	0.25095	0.01272	0.25063	0.02445	0.25066
	0.02882	0.24877	0.02748	0.24984	0.0285	0.24903	0.02597	0.24996	0.02916	0.25061	0.0248	0.25042	0.02748	0.25081	0.02689	0.25036	0.02942	0.2502	0.02676	0.25082	0.028	0.25012	0.02458	0.25073	0.02687	0.2496	0.02904	0.25038	0.02589	0.24992	0.0279	0.25026	0.02628	0.25019	0.02861	0.24991	0.02485	0.25014	0.02919	0.25044
	0.03184	0.24846	0.03097	0.24947	0.03135	0.24871	0.02999	0.2489	0.0326	0.25009	0.03028	0.2497	0.03109	0.25023	0.03058	0.24928	0.03246	0.2504	0.03038	0.24983	0.03143	0.24965	0.02931	0.24982	0.03086	0.24998	0.03175	0.24887	0.02991	0.24933	0.03156	0.24902	0.03071	0.24982	0.03174	0.24952	0.02967	0.2503	0.03228	0.25042
	0.03438	0.24819	0.03349	0.24816	0.03476	0.24842	0.03301	0.24882	0.03597	0.24918	0.03299	0.2493	0.03431	0.25011	0.03349	0.24881	0.03608	0.24944	0.03296	0.24974	0.03475	0.24919	0.0329	0.24926	0.03431	0.24914	0.03531	0.24844	0.03313	0.24878	0.0345	0.24933	0.03407	0.24997	0.03508	0.24891	0.03328	0.249	0.03559	0.25003
	0.03826	0.24737	0.03685	0.24806	0.03796	0.24736	0.03628	0.24832	0.0389	0.24966	0.03649	0.24922	0.03691	0.24851	0.03676	0.24789	0.03925	0.24899	0.03647	0.24942	0.03777	0.24917	0.03599	0.24946	0.03748	0.24945	0.03758	0.24897	0.03631	0.24844	0.03753	0.24951	0.03656	0.24852	0.0381	0.24832	0.03609	0.24954	0.039	0.24897
	0.04493	0.24504	0.04185	0.24645	0.04403	0.24668	0.04054	0.24827	0.04482	0.24709	0.03969	0.24861	0.0417	0.24713	0.04081	0.24817	0.04509	0.2467	0.04068	0.24887	0.04285	0.24755	0.03944	0.24862	0.04142	0.24753	0.04741	0.24612	0.03984	0.24725	0.04437	0.2473	0.04111	0.24784	0.04464	0.24708	0.03927	0.24914	0.0478	0.24593
	0.0749	0.23573	0.06257	0.2403	0.07427	0.23874	0.05527	0.24371	0.07049	0.23842	0.05084	0.24626	0.06191	0.24212	0.05705	0.24375	0.07427	0.23823	0.05789	0.24437	0.06762	0.2413	0.05124	0.24847	0.05907	0.24201	0.07479	0.23874	0.05585	0.24642	0.06231	0.2415	0.0555	0.24454	0.07069	0.2413	0.04813	0.24578	0.07654	0.23758
	0.12648	0.20291	0.10038	0.2239	0.12085	0.20649	0.08758	0.2326	0.11522	0.21315	0.08246	0.23413	0.09884	0.22339	0.08861	0.22902	0.11778	0.21059	0.09014	0.23004	0.10396	0.22185	0.0741	0.23675	0.0927	0.22799	0.12034	0.20905	0.08605	0.23362	0.09884	0.22543	0.08861	0.23209	0.10857	0.21929	0.07402	0.23655	0.12031	0.20886
	0.13672	0.19114	0.13467	0.19114	0.13723	0.19216	0.13467	0.19626	0.13723	0.19472	0.13109	0.19728	0.13519	0.19011	0.13519	0.19318	0.13723	0.19062	0.1357	0.19165	0.13775	0.19062	0.12444	0.20496	0.13775	0.19267	0.13775	0.19216	0.13672	0.1937	0.13723	0.19216	0.13723	0.19267	0.13723	0.19165	0.12988	0.19883	0.13672	0.18972
	0.127	0.19933	0.1357	0.19114	0.12802	0.20291	0.13775	0.1937	0.13058	0.20035	0.13826	0.19062	0.12648	0.19984	0.13826	0.19062	0.13212	0.1983	0.13775	0.19114	0.13365	0.1937	0.13621	0.19165	0.07561	0.23551	0.12956	0.20086	0.13826	0.19114	0.12802	0.1983	0.13775	0.19062	0.13621	0.19267	0.13809	0.19245	0.12943	0.20066
	0.08656	0.23004	0.10601	0.21878	0.08656	0.23311	0.10191	0.22492	0.08656	0.23158	0.12034	0.20752	0.08758	0.23055	0.1014	0.22339	0.09065	0.22953	0.12034	0.20752	0.08963	0.2286	0.13058	0.20035	0.07218	0.2368	0.08451	0.23669	0.11625	0.2111	0.08246	0.23516	0.10089	0.22339	0.09987	0.22492	0.11028	0.21661	0.07993	0.23428
	0.05859	0.24304	0.07427	0.23772	0.05699	0.24266	0.06874	0.23887	0.06043	0.24295	0.07888	0.23618	0.05741	0.24261	0.07069	0.23874	0.05952	0.24171	0.07734	0.23618	0.06172	0.2422	0.084	0.23362	0.06874	0.23957	0.05881	0.24311	0.0753	0.23823	0.05914	0.24238	0.0652	0.24134	0.06864	0.24284	0.0702	0.23872	0.05859	0.24347
	0.04915	0.24511	0.05238	0.24392	0.04815	0.24389	0.05198	0.2453	0.04948	0.24558	0.05646	0.24287	0.04723	0.24685	0.05117	0.24486	0.05064	0.24623	0.05567	0.24388	0.05091	0.24522	0.06031	0.24244	0.05296	0.24414	0.04833	0.2448	0.05459	0.24244	0.04899	0.24591	0.05185	0.2458	0.05109	0.24429	0.05391	0.24498	0.05056	0.24716
	0.04293	0.24589	0.04428	0.24535	0.04235	0.24672	0.0454	0.2474	0.04289	0.24734	0.04772	0.24634	0.04108	0.24766	0.04462	0.24654	0.04331	0.2465	0.04855	0.24732	0.04432	0.24709	0.04902	0.24573	0.04512	0.24621	0.0417	0.24665	0.04723	0.2463	0.04168	0.24677	0.04261	0.24834	0.04397	0.24768	0.04495	0.2461	0.04111	0.24774
	0.03693	0.24675	0.03783	0.24802	0.03593	0.24835	0.03839	0.2473	0.03748	0.24892	0.04172	0.2469	0.03754	0.24894	0.0394	0.24796	0.03823	0.24799	0.04142	0.24695	0.03692	0.24778	0.03986	0.24765	0.03937	0.24832	0.03534	0.24816	0.04091	0.24716	0.0375	0.24876	0.03933	0.24894	0.03979	0.24763	0.04009	0.24683	0.03785	0.24856
	0.03301	0.24822	0.03465	0.24819	0.0326	0.24908	0.03554	0.24877	0.03378	0.24818	0.03637	0.24855	0.03321	0.24884	0.03465	0.24936	0.03293	0.24963	0.03744	0.24881	0.03338	0.24859	0.03697	0.24789	0.03648	0.24826	0.03164	0.24866	0.0357	0.24877	0.0333	0.24836	0.03499	0.24857	0.03326	0.2489	0.03529	0.24832	0.03285	0.24952
	0.02714	0.24866	0.03041	0.24871	0.02637	0.2497	0.03118	0.24959	0.02785	0.25018	0.031	0.24973	0.0275	0.25033	0.03068	0.25045	0.02822	0.25001	0.03145	0.24989	0.0288	0.24921	0.03207	0.24875	0.03041	0.24912	0.02702	0.24946	0.0325	0.24954	0.02623	0.25042	0.03011	0.24972	0.02934	0.25025	0.02989	0.24911	0.02807	0.25028
	0.01837	0.25001	0.02521	0.24986	0.01682	0.25041	0.02286	0.25025	0.01793	0.25095	0.02603	0.25068	0.01719	0.2509	0.02198	0.25059	0.01844	0.25096	0.02594	0.2506	0.02059	0.25008	0.02688	0.24916	0.02369	0.24996	0.01723	0.25066	0.02606	0.25059	0.01757	0.25019	0.02208	0.25066	0.02133	0.25083	0.024	0.24945	0.01869	0.25116
	0.000853132	0.25079	0.00786	0.25058	0.000972588	0.25046	0.00658	0.25088	0.00133	0.25142	0.01426	0.25129	0.0014	0.2511	0.00537	0.25165	0.00052069	0.25115	0.01433	0.25098	0.00061531	0.25091	0.01784	0.25058	0.00499	0.25111	-0.000323691	0.2508	0.01306	0.251	0.000508849	0.24951	0.00571	0.2511	0.000563011	0.25015	0.01055	0.25104	0.000723238	0.25032
			0.000362566	0.2508			0.0016	0.25113			0.000769319	0.25158			0.000914303	0.25149			0.000679864	0.25201			0.000188984	0.25126	0.000164705	0.25123			0.00054415	0.25127			0.000143014	0.25147			0.000200817	0.25103

## Sheet: Fig 6e
	Cycle of repetitive tilting	Tiling degree (˚)		Displacement (um)
	1	35.4828		161.016
	2	35.2206		159.826
	3	35.4794		161.001
	4	35.2447		159.936
	5	34.877		158.267
	6	35.7087		162.041
	7	35.2797		160.094
	8	35.6944		161.976
	9	35.5874		161.491
	10	35.6943		161.976
	11	35.7356		162.163
	12	35.2981		160.178
	13	35.5427		161.288
	14	35.6197		161.637
	15	35.4435		163.19
	16	35.7695		160.837
	17	35.5952		162.317
	18	35.5673		161.526
	19	35.7567		161.399
	20	35.5743		162.259
