# Supplementary material for: Magnetically reshapable 3D multi-electrode arrays of liquid metals for electrophysiological analysis of brain organoids
Source: Nat Commun. 2025 Feb 27;16:2011. doi: 10.1038/s41467-024-55752-3 (PMC11868496; doi:10.1038/s41467-024-55752-3)
Supplement: Supplementary file 14 — Source Data [file 41467_2024_55752_MOESM14_ESM.zip › Figure 6/Fig 6f.xlsx]

## Sheet: Sheet1
	unit: mm
	view1	x	y	z		view2	x	y	z		view3	x	y	z		view4	x	y	z		view5	x	y	z		view6	x	y	z		view7	x	y	z		view8	x	y	z
		0	-0.00551367	0.251283			0.000577187	0	0.251495			0.000892536	0.000892536	0.251074			-3.72013e-05	3.72013e-05	0.249035			2.71454e-05	1.56728e-05	0.251994			-2.63948e-05	-4.57158e-05	0.252559			0.00079032	-0.000456305	0.251414			-0.00138521	0.00239919	0.251005
		0	-0.0344365	0.248712			-0.0011752	0	0.25141			-0.00479009	-0.00479009	0.251216			-0.00239865	0.00239865	0.248835			-0.00061037	-0.000352407	0.251626			-0.000956284	-0.00165628	0.252314			-0.000414161	0.000239123	0.251417			-0.00381424	0.00660627	0.248298
		0	-0.066573	0.237143			-0.00420266	0	0.251411			-0.0111816	-0.0111816	0.251337			-0.00861543	0.00861543	0.248223			-0.00430972	-0.00248829	0.252008			-0.00797288	-0.013809	0.251592			-0.0109392	0.00631595	0.251438			-0.0120882	0.0209367	0.246697
		0	-0.0678585	0.237786			-0.00656863	0	0.251385			-0.015377	-0.015377	0.25123			-0.0144347	0.0144347	0.248352			-0.00631104	-0.00364379	0.252115			-0.0119798	-0.020749	0.248711			-0.015254	0.00880717	0.251696			-0.0251663	0.0435881	0.241893
		0	-0.0672158	0.237143			-0.0110218	0	0.251105			-0.0174682	-0.0174682	0.250965			-0.030605	0.030605	0.242635			-0.00886719	-0.00511963	0.252018			-0.0302175	-0.0523368	0.240001			-0.021369	0.0123378	0.251779			-0.0385114	0.0667017	0.231217
		0	-0.0646448	0.240357			-0.0171518	0	0.250345			-0.0191395	-0.0191395	0.250874			-0.056657	0.056657	0.22866			-0.0113698	-0.00656456	0.252068			-0.0476387	-0.0825102	0.224757			-0.025776	0.0148822	0.251516			-0.0435825	0.0754849	0.225879
		0	-0.042792	0.244213			-0.0222192	0	0.249678			-0.0215721	-0.0215721	0.250546			-0.0598013	0.0598013	0.227389			-0.0128276	-0.00740622	0.252037			-0.0492719	-0.0853389	0.223124			-0.0277857	0.0160426	0.251342			-0.0435825	0.0754849	0.225345
		0	-0.0125837	0.25064			-0.0323676	0	0.248022			-0.0224299	-0.0224299	0.25036			-0.0598013	0.0598013	0.227389			-0.0153001	-0.00883377	0.252005			-0.0506329	-0.0876962	0.221491			-0.0302543	0.0174678	0.250978			-0.0427818	0.0740981	0.225879
		0	0.000913632	0.254497			-0.0519671	0	0.244439			-0.0235734	-0.0235734	0.250412			-0.0413851	0.0413851	0.238824			-0.0177768	-0.0102638	0.251873			-0.0506329	-0.0876962	0.221491			-0.0325215	0.0187769	0.250565			-0.0417142	0.072249	0.228014
		0	0.00991185	0.253211			-0.083364	0	0.232906			-0.0246282	-0.0246282	0.250034			-0.0261132	0.0261132	0.245176			-0.0203583	-0.0117542	0.251856			-0.0500885	-0.0867533	0.221491			-0.0345134	0.0199269	0.250314			-0.0283691	0.0491353	0.240825
		0	0.0199877	0.253728			-0.110275	0	0.218809			-0.0253614	-0.0253614	0.249934			-0.0128564	0.0128564	0.247557			-0.022314	-0.0128834	0.251769			-0.0481831	-0.0834531	0.22639			-0.0358911	0.0207223	0.250093			-0.0182269	0.031569	0.245629
		0	0.0260583	0.253484			-0.111557	0	0.218809			-0.0262261	-0.0262261	0.249747			-0.00495506	0.00495506	0.248907			-0.0259695	-0.014994	0.251399			-0.0313064	-0.0542226	0.240545			-0.0380819	0.0219873	0.249593			-0.00808466	0.0140026	0.2499
		0	0.029162	0.253331			-0.111557	0	0.218809			-0.0281039	-0.0281039	0.249222			0.00082683	-0.00082683	0.249468			-0.0302712	-0.0174776	0.250661			-0.0157907	-0.0273494	0.249256			-0.0408169	0.0235663	0.248909			0.00059187	-0.00102512	0.251105
		0	0.0322873	0.252882			-0.107072	0	0.220731			-0.0301351	-0.0301351	0.2488			0.00438599	-0.00438599	0.249512			-0.0342627	-0.0197822	0.24969			-0.00789673	-0.0136771	0.251433			-0.042823	0.0247246	0.248437			0.00464735	-0.00804921	0.251223
		0	0.0346586	0.252573			-0.0647821	0	0.239313			-0.0316972	-0.0316972	0.248215			0.00861089	-0.00861089	0.249629			-0.0427038	-0.0246558	0.247148			-0.00444911	-0.00770585	0.252782			-0.0467339	0.0269826	0.247178			0.00741666	-0.0128457	0.251263
		0	0.036446	0.252218			-0.0397928	0	0.248284			-0.036637	-0.036637	0.246173			0.0121216	-0.0121216	0.249488			-0.0589095	-0.0340124	0.240393			-5.40839e-05	-9.36732e-05	0.252973			-0.0501135	0.0289339	0.245971			0.00903249	-0.0156443	0.251129
		0	0.0381481	0.252163			-0.031463	0	0.247002			-0.045737	-0.045737	0.242841			0.0150294	-0.0150294	0.249332			-0.0770736	-0.0444998	0.228098			0.00347239	0.00601419	0.253177			-0.0574128	0.0331483	0.243165			0.00996168	-0.0172536	0.251073
		0	0.0390325	0.251838			-0.0215511	0	0.250101			-0.0538042	-0.0538042	0.238404			0.0166813	-0.0166813	0.249206			-0.0933587	-0.0539023	0.219419			0.00544474	0.00943028	0.253038			-0.070766	0.040858	0.236705			0.0111556	-0.0193216	0.250933
		0	0.0405961	0.251637			-0.0146143	0	0.250934			-0.0551488	-0.0551488	0.23777			0.0190193	-0.0190193	0.249009			-0.0946114	-0.0546255	0.220142			0.00772594	0.0133813	0.25299			-0.0746408	0.0430951	0.234836			0.0122226	-0.0211695	0.25073
		0	0.0417522	0.251572			-0.0112699	0	0.251227			-0.0542524	-0.0542524	0.239038			0.0212246	-0.0212246	0.248639			-0.0933587	-0.0539023	0.220142			0.00958402	0.0165995	0.25276			-0.0747292	0.0431462	0.234848			0.0133304	-0.0230883	0.250437
		0	0.0438181	0.251148			-0.00667998	0	0.251603			-0.0461852	-0.0461852	0.243474			0.0226534	-0.0226534	0.248264			-0.0845898	-0.0488394	0.227375			0.0105556	0.0182823	0.252638			-0.0735357	0.0424571	0.234146			0.0145172	-0.0251439	0.250149
		0	0.0464928	0.250609			-0.00316941	0	0.251773			-0.0399106	-0.0399106	0.244742			0.0248559	-0.0248559	0.247835			-0.0589095	-0.0340124	0.242563			0.0121583	0.0210581	0.252314			-0.0632241	0.0365035	0.240942			0.01544	-0.0267421	0.249893
		0	0.0498481	0.249712			2.61075e-06	0	0.251709			-0.0338075	-0.0338075	0.24784			0.0271363	-0.0271363	0.247267			-0.0445035	-0.0256948	0.246903			0.0134285	0.0232582	0.252077			-0.0559278	0.0322909	0.244227			0.0172143	-0.0298152	0.249256
		0	0.0548283	0.248248			0.00202027	0	0.251588			-0.0324468	-0.0324468	0.248388			0.0289587	-0.0289587	0.246625			-0.03824	-0.0220785	0.249073			0.0143113	0.0247871	0.251897			-0.0521868	0.0301309	0.245682			0.0195098	-0.0337909	0.248421
		0	0.0696858	0.242285			0.0046911	0	0.251541			-0.03066	-0.03066	0.248793			0.0320109	-0.0320109	0.245725			-0.0319423	-0.0184424	0.250448			0.0156949	0.0271836	0.251359			-0.0472781	0.0272968	0.247504			0.0220415	-0.0381759	0.246967
		0	0.0802378	0.238729			0.00639839	0	0.251416			-0.0293839	-0.0293839	0.24914			0.0368012	-0.0368012	0.243668			-0.0277238	-0.0160068	0.251333			0.0172213	0.0298274	0.250923			-0.0447753	0.0258518	0.248448			0.0277146	-0.0480018	0.243333
		0	0.0802503	0.238716			0.00932318	0	0.251393			-0.0286001	-0.0286001	0.249211			0.0448562	-0.0448562	0.240094			-0.025067	-0.0144728	0.251675			0.0188274	0.032609	0.2502			-0.0419272	0.0242074	0.248985			0.0348864	-0.0604232	0.235487
		0	0.0722567	0.240999			0.0127292	0	0.251075			-0.0272709	-0.0272709	0.249606			0.0659674	-0.0659674	0.226754			-0.0220903	-0.0127542	0.252193			0.020047	0.0347214	0.24954			-0.0392511	0.0226623	0.249779			0.0415589	-0.07198	0.229615
		0	0.0602726	0.246292			0.0164	0	0.250654			-0.0258857	-0.0258857	0.249884			0.0653977	-0.0653977	0.225791			-0.0204885	-0.0118294	0.252103			0.0230545	0.0399304	0.247769			-0.0368934	0.021301	0.250267			0.0543701	-0.0941691	0.212534
		0	0.0558536	0.247833			0.0195412	0	0.250325			-0.0246342	-0.0246342	0.250015			0.0619248	-0.0619248	0.230566			-0.0180777	-0.0104375	0.252263			0.0321174	0.0556273	0.240001			-0.0352853	0.0203725	0.250513			0.0554378	-0.0960182	0.212
		0	0.0503194	0.249742			0.0251547	0	0.249566			-0.0237174	-0.0237174	0.250211			0.0511447	-0.0511447	0.238188			-0.0156128	-0.0090143	0.252218			0.0432778	0.0749572	0.230201			-0.0331054	0.019114	0.251016			0.0557047	-0.0964805	0.212
		0	0.0478538	0.250391			0.0318355	0	0.248311			-0.0219138	-0.0219138	0.250559			0.0401232	-0.0401232	0.242376			-0.0130967	-0.0075616	0.252351			0.0555271	0.0961729	0.214413			-0.0305819	0.017657	0.251463			0.0474307	-0.08215	0.222676
		0	0.0461024	0.250952			0.0381328	0	0.246996			-0.0195094	-0.0195094	0.250885			0.035564	-0.035564	0.244713			-0.0102835	-0.00593736	0.252482			0.0566159	0.0980587	0.213869			-0.0287294	0.0165874	0.251725			0.0383561	-0.0664328	0.233352
		0	0.0451128	0.251157			0.0543978	0	0.241876			-0.01693	-0.01693	0.251132			0.0330234	-0.0330234	0.24542			-0.00826997	-0.00477481	0.25242			0.0566159	0.0980587	0.213869			-0.0248649	0.0143562	0.252142			0.0327512	-0.0567251	0.237089
		0	0.0436275	0.251467			0.0909207	0	0.22778			-0.0118929	-0.0118929	0.251528			0.0299827	-0.0299827	0.246372			-0.0045195	-0.00260941	0.252506			0.0538938	0.0933441	0.217135			-0.0185481	0.010709	0.252596			0.027947	-0.0484042	0.242427
		0	0.0417893	0.25173			0.0992505	0	0.222654			-0.00332797	-0.00332797	0.251286			0.0275861	-0.0275861	0.24715			0.000114569	6.61482e-05	0.252357			0.040828	0.070714	0.232379			-0.0101027	0.00583295	0.25275			0.0242104	-0.0419323	0.244028
		0	0.0399861	0.252184			0.100532	0	0.222654			0.00490735	0.00490735	0.250447			0.0260688	-0.0260688	0.247727			0.00376176	0.00217192	0.252295			0.0321174	0.0556273	0.241634			-0.00220339	0.00127217	0.252473			0.0210075	-0.0363851	0.247231
		0	0.0390077	0.252256			0.0964855	0	0.223597			0.0286609	0.0286609	0.243474			0.0241217	-0.0241217	0.247946			0.0116645	0.00673472	0.251552			0.0280343	0.0485555	0.2449			0.020082	-0.0115947	0.248219			0.0187425	-0.0324621	0.248339
		0	0.0378848	0.252405			0.0838724	0	0.230983			0.0533108	0.0533108	0.232699			0.0221322	-0.0221322	0.248312			0.0231422	0.0133615	0.251242			0.023373	0.0404821	0.247545			0.0499954	-0.0288657	0.239903			0.0166318	-0.0288062	0.249164
		0	0.0343596	0.253073			0.0537571	0	0.242517			0.0546553	0.0546553	0.233967			0.0206902	-0.0206902	0.248643			0.0362955	0.0209558	0.246903			0.0214241	0.0371065	0.248721			0.0621824	-0.035902	0.234146			0.0154696	-0.0267933	0.249492
		0	0.031162	0.253491			0.0415828	0	0.247002			0.0555517	0.0555517	0.232699			0.0183101	-0.0183101	0.248963			0.0663603	0.0383142	0.23533			0.0194675	0.0337178	0.249654			0.0623499	-0.0359988	0.234529			0.0147317	-0.0255154	0.249821
		0	0.0259155	0.25387			0.0329272	0	0.248533			0.0443472	0.0443472	0.239672			0.0154365	-0.0154365	0.249306			0.0851507	0.0491632	0.228821			0.0181463	0.0314295	0.250318			0.0623432	-0.0359949	0.234485			0.0136419	-0.0236278	0.250057
		0	0.0175362	0.254338			0.0286805	0	0.249096			0.0232827	0.0232827	0.246644			0.0122328	-0.0122328	0.249575			0.0864034	0.0498865	0.227375			0.0167804	0.0290637	0.250927			0.0623414	-0.0359939	0.234402			0.0124226	-0.0215159	0.250346
		0	0.00933433	0.254492			0.0236945	0	0.249975			0.00535553	0.00535553	0.251714			0.00889129	-0.00889129	0.249746			0.0864034	0.0498865	0.228821			0.0158873	0.0275168	0.251244			0.0594126	-0.0343029	0.236705			0.0114885	-0.0198981	0.250519
		0	-0.00744186	0.253854			0.0194188	0	0.25068			-0.00540079	-0.00540079	0.252348			0.00411989	-0.00411989	0.249634			0.0857771	0.0495249	0.227375			0.0144213	0.0249778	0.251472			0.0328229	-0.0189509	0.24566			0.00978456	-0.0169469	0.250838
		0	-0.0376502	0.246784			0.0171097	0	0.250943			-0.00987882	-0.00987882	0.251667			-0.00234776	0.00234776	0.249236			0.0864034	0.0498865	0.228098			0.0126309	0.0218766	0.25212			0.00844906	-0.00487821	0.252057			0.00771741	-0.0133666	0.251132
		0	-0.0607885	0.240357			0.0138701	0	0.251346			-0.0156301	-0.0156301	0.251526			-0.00772823	0.00772823	0.24863			0.082019	0.0473551	0.230268			0.0115813	0.0200588	0.252128			-0.00318392	0.00183829	0.252697			0.00438507	-0.00759495	0.25125
		0	-0.0691439	0.237143			0.0110608	0	0.251519			-0.017707	-0.017707	0.251401			-0.0189264	0.0189264	0.247717			0.0532069	0.0307199	0.24184			0.00976874	0.0169195	0.252559			-0.013155	0.00759529	0.252697			0.000723071	-0.00125236	0.2499
		0	-0.0704294	0.237143			0.00841824	0	0.251612			-0.019994	-0.019994	0.2512			-0.0431818	0.0431818	0.236918			0.0331638	0.0191477	0.249073			0.00754712	0.0130716	0.252791			-0.0200416	0.0115714	0.252951			-0.00861846	0.0149272	0.248832
		0	-0.0646448	0.239714			0.00644318	0	0.25166			-0.0211658	-0.0211658	0.251093			-0.0581566	0.0581566	0.227507			0.0237685	0.0137232	0.251966			0.00380355	0.00658775	0.253009			-0.0231479	0.0133648	0.252785			-0.0238318	0.0412767	0.24296
		0	-0.0382929	0.247427			0.00323318	0	0.251681			-0.0225773	-0.0225773	0.250986			-0.0590348	0.0590348	0.22743			0.0162524	0.00938358	0.253412			0.00142049	0.00246028	0.253			-0.026384	0.0152332	0.252392			-0.0366431	0.0634658	0.232818
		0	-0.0106555	0.251926			-0.000285759	0	0.251768			-0.0237024	-0.0237024	0.250621			-0.056657	0.056657	0.230566			0.0074493	0.00430098	0.252011			-0.00340958	-0.00590539	0.252827			-0.0280193	0.0161774	0.252358			-0.0430487	0.0745603	0.226412
		0	0.00541274	0.255139			-0.00303148	0	0.251557			-0.0248081	-0.0248081	0.250471			-0.0413851	0.0413851	0.238188			0.00423992	0.00244799	0.252461			-0.00723467	-0.0125304	0.252252			-0.0305496	0.0176383	0.251858			-0.0425149	0.0736358	0.226412
		0	0.0124828	0.255139			-0.00808223	0	0.251325			-0.0252401	-0.0252401	0.250428			-0.0207231	0.0207231	0.246447			-3.78153e-05	-2.18333e-05	0.252607			-0.0144297	-0.0249922	0.250889			-0.0327969	0.0189359	0.251531			-0.0430487	0.0745603	0.225879
		0	0.0214893	0.254747			-0.0147503	0	0.250722			-0.0269841	-0.0269841	0.250055			-0.0106094	0.0106094	0.24861			-0.00347853	-0.00200839	0.252788			-0.0343006	-0.0594087	0.239456			-0.0349504	0.0201792	0.251104			-0.0358424	0.062079	0.232284
		0	0.0270661	0.254203			-0.0199076	0	0.250208			-0.0287805	-0.0287805	0.249669			-0.00317251	0.00317251	0.249504			-0.00550136	-0.0031763	0.252666			-0.0479109	-0.0829816	0.225846			-0.0364378	0.021038	0.250975			-0.0246325	0.0426635	0.241893
		0	0.029978	0.253985			-0.0301815	0	0.249565			-0.0300961	-0.0300961	0.249329			0.000740194	-0.000740194	0.24983			-0.00838816	-0.00484305	0.252663			-0.0495441	-0.0858104	0.223124			-0.038982	0.0225069	0.250305			-0.0136896	0.0237104	0.247765
		0	0.0329235	0.253848			-0.0487633	0	0.247002			-0.032661	-0.032661	0.248344			0.00606237	-0.00606237	0.249917			-0.0109554	-0.00632528	0.252594			-0.0495441	-0.0858104	0.22258			-0.0420584	0.0242831	0.249587			-0.00274664	0.00475718	0.250434
		0	0.0349886	0.25351			-0.0904122	0	0.22842			-0.0376144	-0.0376144	0.246746			0.0101055	-0.0101055	0.249831			-0.0134306	-0.00775438	0.252634			-0.0500885	-0.0867533	0.223124			-0.0459966	0.0265569	0.248367			0.00291288	-0.00504511	0.251518
		0	0.0360886	0.253176			-0.109635	0	0.220091			-0.0479779	-0.0479779	0.242207			0.0124099	-0.0124099	0.249728			-0.0150998	-0.00871815	0.252603			-0.0484553	-0.0839245	0.225302			-0.0493955	0.0285194	0.247091			0.00621782	-0.0107693	0.251473
		0	0.0379125	0.252918			-0.110916	0	0.218168			-0.0538042	-0.0538042	0.239672			0.0153713	-0.0153713	0.249565			-0.0187525	-0.0108271	0.252334			-0.0405613	-0.0702522	0.234012			-0.0578858	0.0334213	0.243707			0.00824441	-0.0142793	0.251477
		0	0.0394605	0.252804			-0.110275	0	0.21945			-0.0547006	-0.0547006	0.238404			0.0170759	-0.0170759	0.249223			-0.0225278	-0.0130068	0.252336			-0.0225958	-0.0391359	0.246534			-0.070212	0.0405381	0.236705			0.00973619	-0.0168631	0.251379
		0	0.0409909	0.252428			-0.108994	0	0.220091			-0.053356	-0.053356	0.239038			0.0192048	-0.0192048	0.248988			-0.0253918	-0.0146604	0.252035			-0.0117076	-0.0202776	0.251978			-0.0745392	0.0430365	0.235665			0.0109625	-0.0189871	0.251157
		0	0.0421969	0.25223			-0.0814417	0	0.233546			-0.0448406	-0.0448406	0.244108			0.0213274	-0.0213274	0.248622			-0.0309645	-0.0178779	0.250832			-0.00735232	-0.0127342	0.252522			-0.0746616	0.0431072	0.235697			0.0117116	-0.0202845	0.251037
		0	0.0442604	0.251812			-0.0449188	0	0.246362			-0.0379748	-0.0379748	0.246815			0.0234937	-0.0234937	0.248273			-0.0390363	-0.0225383	0.248654			-0.00190822	-0.00330504	0.253611			-0.0703131	0.0405965	0.238038			0.0128068	-0.0221813	0.250839
		0	0.0474335	0.251102			-0.0359483	0	0.248924			-0.0338362	-0.0338362	0.24821			0.0256499	-0.0256499	0.247868			-0.0476352	-0.027503	0.246903			0.000396348	0.000686474	0.253635			-0.0639732	0.036936	0.24117			0.0140348	-0.0243084	0.250693
		0	0.049753	0.250499			-0.023774	0	0.250847			-0.0325168	-0.0325168	0.248549			0.0271369	-0.0271369	0.247376			-0.0664257	-0.038352	0.23533			0.00385737	0.00668096	0.253557			-0.0569451	0.0328782	0.244514			0.0148699	-0.0257547	0.250494
		0	0.0574739	0.247427			-0.0191283	0	0.25045			-0.0309012	-0.0309012	0.248977			0.0298283	-0.0298283	0.24664			-0.092106	-0.053179	0.219419			0.0065289	0.0113081	0.253537			-0.0517115	0.0298565	0.246292			0.0163817	-0.0283732	0.24981
		0	0.0767558	0.239714			-0.0130324	0	0.251179			-0.0294481	-0.0294481	0.249415			0.033104	-0.033104	0.245303			-0.0946114	-0.0546255	0.218695			0.00861134	0.0149148	0.253446			-0.0488086	0.0281805	0.247292			0.0183438	-0.0317715	0.249113
		0	0.0814068	0.238905			-0.00781232	0	0.251606			-0.0280154	-0.0280154	0.249797			0.0365208	-0.0365208	0.243826			-0.0946114	-0.0546255	0.219419			0.0097304	0.0168531	0.253256			-0.0443884	0.0256284	0.249052			0.0214678	-0.0371823	0.247556
		0	0.0817012	0.239195			-0.00388506	0	0.251788			-0.0276019	-0.0276019	0.24981			0.0488988	-0.0488988	0.236283			-0.0896006	-0.0517324	0.223035			0.011416	0.0197725	0.252954			-0.0416219	0.0240311	0.249821			0.0254565	-0.0440906	0.245274
		0	0.0754703	0.241642			-0.000316126	0	0.251925			-0.0258355	-0.0258355	0.250157			0.064902	-0.064902	0.226395			-0.0639203	-0.0369055	0.238224			0.0129628	0.0224516	0.252758			-0.0399794	0.0230828	0.250151			0.0314167	-0.0544137	0.23869
		0	0.0601488	0.247246			0.00190288	0	0.251902			-0.0245414	-0.0245414	0.25049			0.0650436	-0.0650436	0.226284			-0.052646	-0.0303961	0.245456			0.013899	0.024073	0.252596			-0.0375035	0.0216533	0.250723			0.0402244	-0.0696687	0.231751
		0	0.0534185	0.249754			0.00479591	0	0.251922			-0.0235214	-0.0235214	0.250667			0.0610265	-0.0610265	0.229295			-0.0407454	-0.0235251	0.250519			0.0152936	0.0264885	0.252094			-0.0350656	0.0202457	0.251197			0.0482314	-0.0835369	0.222142
		0	0.0498397	0.25081			0.00750928	0	0.251866			-0.0217366	-0.0217366	0.250901			0.0484496	-0.0484496	0.238824			-0.0332292	-0.0191854	0.252689			0.0167454	0.029003	0.251719			-0.0328321	0.0189562	0.251617			0.053938	-0.0934206	0.215556
		0	0.047511	0.251298			0.00943654	0	0.251835			-0.019038	-0.019038	0.251319			0.0415685	-0.0415685	0.241861			-0.0294711	-0.0170157	0.252689			0.018491	0.0320264	0.250959			-0.031126	0.0179711	0.251963			0.0540383	-0.0935942	0.215481
		0	0.045999	0.251607			0.0126405	0	0.251563			-0.0165196	-0.0165196	0.251452			0.0350804	-0.0350804	0.245022			-0.0258619	-0.0149318	0.251937			0.0196152	0.0339735	0.250749			-0.027986	0.0161582	0.252543			0.0525019	-0.0909332	0.216804
		0	0.0444036	0.251951			0.0162801	0	0.251161			-0.011151	-0.011151	0.251749			0.0318944	-0.0318944	0.246279			-0.0224104	-0.012939	0.252411			0.0218988	0.0379287	0.249434			-0.0236701	0.0136663	0.252848			0.0426265	-0.0738291	0.229082
		0	0.0429689	0.252291			0.0197355	0	0.250609			-0.00229529	-0.00229529	0.25152			0.0291263	-0.0291263	0.246981			-0.0197768	-0.0114185	0.252487			0.0274899	0.0476125	0.245989			-0.0192043	0.011088	0.253189			0.0356871	-0.06181	0.236021
		0	0.0419812	0.252575			0.0249026	0	0.249871			0.00580371	0.00580371	0.25108			0.0274842	-0.0274842	0.247574			-0.0180595	-0.010427	0.252699			0.0348395	0.0603419	0.240545			-0.0109468	0.00632033	0.253521			0.0295484	-0.0511778	0.241359
		0	0.0400479	0.252911			0.0316132	0	0.248613			0.034039	0.034039	0.242207			0.0252792	-0.0252792	0.248215			-0.0155169	-0.00895893	0.25269			0.0517162	0.0895724	0.22258			0.00124769	-0.000720377	0.254616			0.0255807	-0.0443058	0.244965
		0	0.038336	0.253116			0.0401456	0	0.246716			0.0542071	0.0542071	0.234601			0.02392	-0.02392	0.248533			-0.0139309	-0.00804323	0.252699			0.0568881	0.0985301	0.212236			0.0289453	-0.016712	0.248219			0.0213819	-0.0370334	0.247507
		0	0.0370422	0.25335			0.0499126	0	0.24508			0.0546553	0.0546553	0.235235			0.0219525	-0.0219525	0.248706			-0.0113691	-0.00656414	0.252883			0.0571603	0.0990016	0.21278			0.0472257	-0.0272666	0.240543			0.0188243	-0.0326037	0.2488
		0	0.034069	0.253656			0.0819502	0	0.232265			0.0546553	0.0546553	0.233967			0.0193924	-0.0193924	0.249429			-0.00856013	-0.00494234	0.25282			0.054166	0.0938155	0.218224			0.0612708	-0.0353757	0.235815			0.017395	-0.0301281	0.249342
		0	0.0299666	0.253978			0.0973282	0	0.223294			0.0465881	0.0465881	0.238404			0.0171282	-0.0171282	0.249835			-0.00519349	-0.00299855	0.252793			0.040828	0.070714	0.234557			0.0623415	-0.035994	0.235029			0.0159159	-0.0275663	0.24991
		0	0.0243568	0.25441			0.0973694	0	0.223071			0.0277645	0.0277645	0.247277			0.0153665	-0.0153665	0.249829			-0.00222022	-0.00128188	0.252635			0.0340228	0.0589276	0.240001			0.0623921	-0.0360231	0.235088			0.0148213	-0.0256706	0.250098
		0	0.018677	0.254675			0.0980966	0	0.222759			0.00894097	0.00894097	0.252348			0.0121707	-0.0121707	0.250013			0.00320935	0.00185297	0.252438			0.0283065	0.0490269	0.246534			0.0625865	-0.0361354	0.234773			0.0140846	-0.0243946	0.250536
		0	0.00412728	0.255139			0.0976699	0	0.222826			-0.00405625	-0.00405625	0.253616			0.00737004	-0.00737004	0.250199			0.00775239	0.00447598	0.252169			0.0237702	0.04117	0.248539			0.0560889	-0.0323839	0.239264			0.0129235	-0.0223836	0.250724
		0	-0.0125837	0.254497			0.0813094	0	0.232906			-0.0116753	-0.0116753	0.252348			0.00392107	-0.00392107	0.250144			0.0163048	0.00941385	0.25116			0.0212085	0.0367331	0.250073			0.0367006	-0.0211897	0.244381			0.0116608	-0.0201965	0.251084
		0	-0.035722	0.25064			0.0537571	0	0.244439			-0.0139692	-0.0139692	0.251885			-0.00244943	0.00244943	0.249796			0.0319111	0.0184244	0.248349			0.0198308	0.0343469	0.250526			0.00844906	-0.00487821	0.252057			0.0106905	-0.0185159	0.251082
		0	-0.0672158	0.237143			0.0399183	0	0.247108			-0.0173101	-0.0173101	0.251731			-0.0110231	0.0110231	0.248589			0.0575914	0.0332514	0.238947			0.0183732	0.0318224	0.251251			-0.00706158	0.00407712	0.254616			0.00886483	-0.0153539	0.251369
		0	-0.0691439	0.237143			0.0348567	0	0.248233			-0.0197709	-0.0197709	0.251261			-0.0243165	0.0243165	0.245811			0.0832717	0.0480783	0.227375			0.0169353	0.029332	0.251768			-0.0126011	0.00727546	0.253336			0.00635566	-0.011008	0.251516
		0	-0.0697867	0.239071			0.028486	0	0.249515			-0.020961	-0.020961	0.251138			-0.0440802	0.0440802	0.237553			0.0864034	0.0498865	0.225205			0.0160224	0.0277508	0.251997			-0.0203564	0.0117531	0.252697			0.00204709	-0.00354555	0.251477
		0	-0.0652876	0.238428			0.0236284	0	0.250264			-0.0224089	-0.0224089	0.250807			-0.0581736	0.0581736	0.228			0.0857771	0.0495249	0.227375			0.0142226	0.0246335	0.252704			-0.0239886	0.0138502	0.253263			-0.00328044	0.00568173	0.248832
		0	-0.0318656	0.247427			0.0193733	0	0.250951			-0.0236128	-0.0236128	0.250677			-0.0472244	0.0472244	0.235012			0.0857771	0.0495249	0.227375			0.012774	0.0221245	0.252916			-0.026087	0.0150618	0.253024			-0.0158248	0.0274085	0.245629
		0	-0.00872732	0.253211			0.0170522	0	0.251128			-0.0244003	-0.0244003	0.250552			-0.0324016	0.0324016	0.24327			0.0757555	0.0437387	0.232437			0.0116727	0.0202172	0.253264			-0.0286523	0.0165429	0.252859			-0.0329064	0.056994	0.236021
		0	0.00155636	0.255139			0.0138271	0	0.251499			-0.0255985	-0.0255985	0.250496			-0.0198248	0.0198248	0.247717			0.0456908	0.0263803	0.246179			0.00989336	0.0171353	0.253419			-0.031093	0.0179521	0.252407			-0.0417142	0.072249	0.22748
		0	0.0124828	0.253854			0.0109655	0	0.251629			-0.0269987	-0.0269987	0.250171			-0.00859544	0.00859544	0.251528			0.030032	0.0173395	0.249073			0.00761553	0.0131901	0.25367			-0.0333614	0.0192618	0.25215			-0.0433156	0.0750226	0.226412
		0	0.0201955	0.253854			0.00924114	0	0.251871			-0.0285509	-0.0285509	0.249761			-0.00207761	0.00207761	0.25016			0.0212631	0.0122766	0.251966			0.00573439	0.00993197	0.253762			-0.0348068	0.0200963	0.251794			-0.0430487	0.0745603	0.225879
		0	0.0266177	0.254764			0.00636703	0	0.25199			-0.0298421	-0.0298421	0.249386			0.00358979	-0.00358979	0.250474			0.013747	0.00793705	0.251242			0.00177977	0.00308257	0.253807			-0.0372007	0.0214784	0.251413			-0.0417142	0.072249	0.229082
		0	0.0306649	0.254213			0.00307535	0	0.252066			-0.0323513	-0.0323513	0.248746			0.00669729	-0.00669729	0.250379			0.00810982	0.00468235	0.253412			-0.00329024	-0.0056987	0.253532			-0.0402357	0.0232308	0.250654			-0.0267677	0.0463617	0.240825
		0	0.0336185	0.254128			0.000741148	0	0.252026			-0.0370882	-0.0370882	0.246717			0.0118572	-0.0118572	0.250273			0.00170034	0.000981722	0.252567			-0.00947444	-0.0164097	0.252683			-0.0423069	0.0244266	0.250132			-0.0144903	0.0250972	0.246697
		0	0.0349884	0.254028			-0.0033326	0	0.251889			-0.0425997	-0.0425997	0.245376			0.0138864	-0.0138864	0.250118			-0.00107874	-0.000622828	0.252783			-0.0152463	-0.0264065	0.2498			-0.0465485	0.0268756	0.248802			-0.00781776	0.0135404	0.249366
		0	0.0367058	0.253563			-0.00842735	0	0.25181			-0.0551488	-0.0551488	0.23777			0.0165216	-0.0165216	0.249936			-0.00447296	-0.00258254	0.252832			-0.0351172	-0.060823	0.238367			-0.0521941	0.0301352	0.246815			0.000723071	-0.00125236	0.250967
		0	0.038541	0.25328			-0.0126373	0	0.251407			-0.0560451	-0.0560451	0.238404			0.0187444	-0.0187444	0.24969			-0.00780271	-0.00450503	0.252781			-0.0484553	-0.0839245	0.225302			-0.0580649	0.0335248	0.244434			0.00490543	-0.00849621	0.252
		0	0.0396327	0.252852			-0.0206504	0	0.25055			-0.0555969	-0.0555969	0.23777			0.0202277	-0.0202277	0.24954			-0.00968893	-0.00559407	0.252857			-0.0498163	-0.0862818	0.224213			-0.0691041	0.0398985	0.237984			0.00746821	-0.0129349	0.251961
		0	0.0412581	0.25273			-0.0301815	0	0.249565			-0.0502188	-0.0502188	0.241573			0.0223928	-0.0223928	0.249032			-0.0121026	-0.00698764	0.252839			-0.0492719	-0.0853389	0.224757			-0.0757935	0.0437607	0.235823			0.00918456	-0.0159077	0.251909
		0	0.0429314	0.252257			-0.0526078	0	0.244439			-0.0430479	-0.0430479	0.244742			0.0245073	-0.0245073	0.24872			-0.0144691	-0.00835399	0.252764			-0.0495441	-0.0858104	0.224213			-0.0760382	0.043902	0.235508			0.0105354	-0.0182474	0.251765
		0	0.0451886	0.252048			-0.0820824	0	0.233546			-0.0394625	-0.0394625	0.247277			0.0259277	-0.0259277	0.248327			-0.016211	-0.00935971	0.252752			-0.0492719	-0.0853389	0.224757			-0.0751976	0.0434166	0.234146			0.0116418	-0.0201635	0.251605
		0	0.047009	0.251533			-0.112198	0	0.218168			-0.0338892	-0.0338892	0.248209			0.0284063	-0.0284063	0.247781			-0.0200891	-0.0115988	0.252423			-0.0419224	-0.0726095	0.231834			-0.0657804	0.0379795	0.239264			0.012414	-0.0215011	0.251373
		0	0.0505521	0.250574			-0.112839	0	0.218168			-0.0319592	-0.0319592	0.248962			0.031196	-0.031196	0.246769			-0.0237881	-0.0137345	0.252175			-0.0234124	-0.0405503	0.245989			-0.0570473	0.0329372	0.245065			0.0135371	-0.0234462	0.251196
		0	0.0587593	0.246141			-0.110916	0	0.21945			-0.030873	-0.030873	0.249077			0.0337452	-0.0337452	0.245847			-0.0268196	-0.0154847	0.251663			-0.0125242	-0.0216919	0.250344			-0.0532261	0.030731	0.246591			0.0147075	-0.0254734	0.250913
		0	0.0722567	0.24357			-0.110916	0	0.218809			-0.029494	-0.029494	0.249404			0.041712	-0.041712	0.24327			-0.0325581	-0.018798	0.250485			-0.00708011	-0.0122628	0.253067			-0.0485516	0.0280321	0.248095			0.0156845	-0.0271656	0.250516
		0	0.0825594	0.239098			-0.0916937	0	0.22778			-0.0280724	-0.0280724	0.24981			0.0610265	-0.0610265	0.22993			-0.040119	-0.0231634	0.250519			-0.00266164	-0.00460995	0.254325			-0.0459604	0.026536	0.249086			0.0174773	-0.0302706	0.24989
		0	0.0826888	0.23887			-0.0494041	0	0.24508			-0.026616	-0.026616	0.25013			0.0651517	-0.0651517	0.22664			-0.0570305	-0.0329275	0.242563			0.00154511	0.00267612	0.254455			-0.042853	0.0247419	0.249743			0.0199956	-0.0346323	0.24867
		0	0.0735421	0.240999			-0.0333852	0	0.248284			-0.0258197	-0.0258197	0.250247			0.0652493	-0.0652493	0.227001			-0.0751946	-0.0434149	0.230268			0.00386216	0.00668927	0.254367			-0.0400954	0.0231498	0.250452			0.0239435	-0.0414701	0.247231
		0	0.0601214	0.247632			-0.023774	0	0.250847			-0.0245258	-0.0245258	0.250563			0.0560856	-0.0560856	0.234377			-0.0939851	-0.0542639	0.217972			0.00667654	0.0115638	0.254336			-0.0384265	0.0221862	0.250865			0.0281928	-0.04883	0.243556
		0	0.0540131	0.249657			-0.0185311	0	0.251125			-0.023057	-0.023057	0.250891			0.0475513	-0.0475513	0.240094			-0.0946114	-0.0546255	0.217972			0.00874117	0.0151397	0.254223			-0.0358156	0.0206788	0.251428			0.035954	-0.0622723	0.236555
		0	0.0505492	0.250519			-0.0119726	0	0.251681			-0.0216975	-0.0216975	0.251157			0.038429	-0.038429	0.243944			-0.0933587	-0.0539023	0.218695			0.00990778	0.0171603	0.254055			-0.0333536	0.0192573	0.252068			0.0474307	-0.08215	0.224811
		0	0.0482734	0.251241			-0.00725744	0	0.252033			-0.0189917	-0.0189917	0.251498			0.0339708	-0.0339708	0.245792			-0.0789527	-0.0455847	0.230268			0.0116317	0.0201461	0.253675			-0.0308082	0.0177877	0.252437			0.054637	-0.0946314	0.212534
		0	0.0462253	0.251667			-0.00293925	0	0.25218			-0.014951	-0.014951	0.251869			0.0309075	-0.0309075	0.246835			-0.0601622	-0.0347357	0.240393			0.0130576	0.0226157	0.253418			-0.0279465	0.0161354	0.253013			0.0554378	-0.0960182	0.212
		0	0.0444986	0.252152			-0.000713179	0	0.252306			-0.00858173	-0.00858173	0.251866			0.0290591	-0.0290591	0.247499			-0.0445035	-0.0256948	0.247626			0.0144718	0.0250651	0.252986			-0.0253175	0.0146175	0.25339			0.0557047	-0.0964805	0.212534
		0	0.0435102	0.252231			0.00257578	0	0.252186			-0.0022371	-0.0022371	0.251626			0.0266396	-0.0266396	0.248276			-0.0365793	-0.0211197	0.249832			0.0153722	0.0266247	0.252663			-0.019366	0.0111813	0.253837			0.0476976	-0.0826123	0.223744
		0	0.0421254	0.252312			0.00523605	0	0.252136			0.0120782	0.0120782	0.25108			0.024545	-0.024545	0.248695			-0.0312578	-0.0180473	0.251031			0.016824	0.0291392	0.252309			-0.0108251	0.00625005	0.254126			0.0388899	-0.0673573	0.234953
		0	0.0402758	0.252774			0.00698675	0	0.251973			0.0434508	0.0434508	0.239038			0.0231941	-0.0231941	0.249071			-0.0268334	-0.0154927	0.251957			0.0185604	0.0321465	0.251618			-0.00318392	0.00183829	0.253976			0.0327512	-0.0567251	0.240291
		0	0.0392987	0.253022			0.00993145	0	0.251908			0.0534562	0.0534562	0.234244			0.0211771	-0.0211771	0.249576			-0.0242823	-0.0140198	0.252235			0.0197316	0.0341751	0.251227			0.0178662	-0.0103154	0.250778			0.0290146	-0.0502532	0.244028
		0	0.0373919	0.253371			0.013103	0	0.251667			0.0539365	0.0539365	0.234043			0.0187388	-0.0187388	0.249758			-0.0214615	-0.0123912	0.252468			0.0220812	0.0382447	0.249802			0.0466717	-0.0269467	0.241183			0.025278	-0.0437814	0.245096
		0	0.0338645	0.253652			0.0154239	0	0.251257			0.05399	0.05399	0.233935			0.0160328	-0.0160328	0.250038			-0.018911	-0.0109186	0.252634			0.0272177	0.0471411	0.246534			0.0591131	-0.03413	0.237563			0.0204788	-0.0354693	0.248155
		0	0.0311323	0.254223			0.0194456	0	0.250988			0.0474844	0.0474844	0.239038			0.0140944	-0.0140944	0.250394			-0.0172883	-0.00998171	0.252665			0.0337506	0.0584561	0.242723			0.062421	-0.0360398	0.235509			0.0181091	-0.0313649	0.249037
		0	0.0259359	0.254604			0.0243626	0	0.250185			0.0188009	0.0188009	0.249179			0.0119089	-0.0119089	0.250455			-0.014839	-0.00856753	0.252668			0.051444	0.0891009	0.223668			0.0624155	-0.0360367	0.235601			0.0169338	-0.0293294	0.249583
		0	0.0174223	0.254951			0.031045	0	0.24911			0.00221827	0.00221827	0.25425			0.00718515	-0.00718515	0.250419			-0.0132185	-0.0076319	0.252683			0.0566159	0.0980587	0.214958			0.0614929	-0.035504	0.236142			0.0154692	-0.0267927	0.250116
		0	0.00284182	0.254497			0.0359932	0	0.24812			-0.00495261	-0.00495261	0.253616			0.00186929	-0.00186929	0.250257			-0.0104737	-0.00604719	0.252836			0.0574325	0.099473	0.213869			0.0555349	-0.032064	0.238624			0.0146791	-0.0254243	0.250503
		0	-0.00744186	0.254497			0.0518348	0	0.244439			-0.0107789	-0.0107789	0.253616			-0.00516126	0.00516126	0.249833			-0.00735897	-0.00424883	0.252734			0.054166	0.0938155	0.218769			0.0267295	-0.0154327	0.248219			0.0136214	-0.0235923	0.250763
		0	-0.0395784	0.248069			0.0870762	0	0.232265			-0.015693	-0.015693	0.251925			-0.0142071	0.0142071	0.248186			-0.00477104	-0.00275464	0.252789			0.0402836	0.0697711	0.234012			0.0112188	-0.00647738	0.251417			0.0124018	-0.02148	0.25108
		0	-0.0659303	0.240357			0.100532	0	0.225217			-0.0186706	-0.0186706	0.251595			-0.025664	0.025664	0.245811			-9.12016e-05	-5.26568e-05	0.252578			0.0321174	0.0556273	0.242178			-0.00484577	0.00279779	0.253976			0.0109913	-0.019037	0.251341
		0	-0.0685012	0.238428			0.0992314	0	0.22263			-0.0201014	-0.0201014	0.25152			-0.053962	0.053962	0.231836			0.00630976	0.00364305	0.251989			0.0280562	0.0485934	0.246012			-0.0153709	0.00887463	0.253336			0.00980418	-0.0169808	0.251595
		0	-0.0678585	0.237786			0.0992192	0	0.222419			-0.0218197	-0.0218197	0.251221			-0.0593113	0.0593113	0.228195			0.0140111	0.00808957	0.251254			0.0236938	0.0410377	0.248866			-0.0208776	0.012054	0.253987			0.00777284	-0.0134626	0.251762
		0	-0.066573	0.240357			0.0971939	0	0.223195			-0.0231512	-0.0231512	0.251055			-0.0593156	0.0593156	0.228221			0.0218895	0.0126383	0.250519			0.0207733	0.0359794	0.250624			-0.0237529	0.0137141	0.253821			0.00459439	-0.00795749	0.25192
		0	-0.0562894	0.24357			0.0716982	0	0.238032			-0.0239958	-0.0239958	0.250888			-0.0485719	0.0485719	0.233742			0.0400536	0.0231256	0.246903			0.0195633	0.0338836	0.251103			-0.0270048	0.0155917	0.253549			0.000940008	-0.00162809	0.251837
		0	-0.0157285	0.252469			0.0499126	0	0.245721			-0.0251744	-0.0251744	0.250745			-0.025664	0.025664	0.244541			0.0719974	0.0415689	0.233884			0.0181194	0.0313828	0.251878			-0.0294349	0.0169947	0.253213			-0.00915226	0.0158517	0.250967
		0	4.80477e-05	0.254635			0.0379776	0	0.247889			-0.0264343	-0.0264343	0.250275			-0.0157822	0.0157822	0.247717			0.0845244	0.0488016	0.228821			0.0167209	0.0289607	0.252206			-0.0310552	0.0179303	0.252897			-0.0240987	0.041739	0.243494
		0	0.00855873	0.255252			0.0331097	0	0.248877			-0.027289	-0.027289	0.250206			-0.00726097	0.00726097	0.249806			0.0864034	0.0498865	0.228098			0.0157621	0.0272999	0.252573			-0.0332856	0.019218	0.252587			-0.0406466	0.0703999	0.231751
		0	0.0194787	0.255362			0.0271138	0	0.250025			-0.0288411	-0.0288411	0.2499			-0.000573985	0.000573985	0.250599			0.0864034	0.0498865	0.228098			0.0141685	0.0245399	0.252949			-0.035508	0.0205012	0.252198			-0.0430487	0.0745603	0.226946
		0	0.0257394	0.254995			0.0223292	0	0.250732			-0.0309226	-0.0309226	0.249408			0.00486914	-0.00486914	0.250757			0.0845244	0.0488016	0.229544			0.0125591	0.0217523	0.253386			-0.038229	0.0220722	0.25158			-0.0435825	0.0754849	0.226946
		0	0.0290958	0.254752			0.0195878	0	0.251197			-0.0341394	-0.0341394	0.248081			0.00780003	-0.00780003	0.250792			0.0726238	0.0419306	0.234607			0.0108008	0.018707	0.253726			-0.0400944	0.0231492	0.251069			-0.042248	0.0731735	0.228014
		0	0.0323159	0.254495			0.0159963	0	0.251564			-0.0382458	-0.0382458	0.24663			0.0116731	-0.0116731	0.250717			0.0419327	0.0242105	0.246179			0.00948696	0.0164314	0.254168			-0.043444	0.0250832	0.250033			-0.0374438	0.0648526	0.234953
		0	0.0347866	0.2541			0.0128997	0	0.251875			-0.0479779	-0.0479779	0.242841			0.0145679	-0.0145679	0.250474			0.0256476	0.0148081	0.249796			0.00715296	0.0123889	0.254333			-0.0481786	0.0278167	0.248521			-0.0216966	0.0375785	0.245096
		0	0.0365707	0.253825			0.0110725	0	0.252258			-0.0564933	-0.0564933	0.23777			0.0163749	-0.0163749	0.250307			0.0212631	0.0122766	0.250519			0.00422161	0.00731183	0.254471			-0.0519545	0.0299968	0.247273			-0.0142234	0.0246349	0.248832
		0	0.0378313	0.253494			0.0084441	0	0.2522			-0.0555969	-0.0555969	0.238404			0.0187122	-0.0187122	0.249931			0.0124943	0.00721378	0.252689			0.00174428	0.00302109	0.254448			-0.0607949	0.035101	0.242462			-0.00434805	0.00753082	0.250967
		0	0.039518	0.253182			0.00519777	0	0.252173			-0.0529079	-0.0529079	0.239672			0.0209165	-0.0209165	0.249539			0.00548995	0.00316971	0.252224			-0.00433473	-0.00750775	0.254538			-0.0724278	0.0418175	0.234786			0.00285828	-0.00495054	0.250967
		0	0.0404989	0.253178			0.00290368	0	0.252388			-0.0475297	-0.0475297	0.242841			0.0229737	-0.0229737	0.249198			0.00242228	0.00139855	0.252376			-0.00836597	-0.0144899	0.253812			-0.0748879	0.0432378	0.2366			0.00694635	-0.0120311	0.25213
		0	0.0427601	0.25251			-0.000627735	0	0.252239			-0.0403588	-0.0403588	0.246644			0.0245144	-0.0245144	0.248743			-0.00130332	-0.000752497	0.252715			-0.0168795	-0.0292353	0.250889			-0.0750083	0.0433074	0.236927			0.00820548	-0.0142119	0.252088
		0	0.0441577	0.252399			-0.00487728	0	0.252092			-0.0346615	-0.0346615	0.24842			0.0266163	-0.0266163	0.248338			-0.00333151	-0.0019235	0.252702			-0.0375671	-0.0650662	0.235101			-0.0691041	0.0398985	0.238624			0.009778	-0.0169355	0.251988
		0	0.0467523	0.251841			-0.0105235	0	0.251763			-0.0324298	-0.0324298	0.249086			0.0292065	-0.0292065	0.247799			-0.00721162	-0.00416375	0.252659			-0.0473665	-0.0820387	0.228568			-0.0641186	0.03702	0.241822			0.0110162	-0.0190801	0.251736
		0	0.0489093	0.251317			-0.0150245	0	0.251182			-0.0312222	-0.0312222	0.249363			0.0311844	-0.0311844	0.247071			-0.00895437	-0.00516996	0.252646			-0.0489997	-0.0848675	0.225846			-0.0557193	0.0321705	0.245839			0.0120861	-0.0209331	0.251604
		0	0.0550766	0.249343			-0.0235396	0	0.250105			-0.0298869	-0.0298869	0.249692			0.0351269	-0.0351269	0.245436			-0.0113774	-0.00656891	0.252815			-0.0500885	-0.0867533	0.225302			-0.0505127	0.0291644	0.247764			0.0128447	-0.022247	0.251379
		0	0.069043	0.244856			-0.0359483	0	0.249565			-0.0286318	-0.0286318	0.249898			0.0462038	-0.0462038	0.240094			-0.0141349	-0.008161	0.252681			-0.0500885	-0.0867533	0.224757			-0.0475404	0.0274483	0.24875			0.0140576	-0.0243478	0.251294
		0	0.0830243	0.239289			-0.0506856	0	0.246362			-0.0274668	-0.0274668	0.250337			0.0592298	-0.0592298	0.232471			-0.0159012	-0.00918083	0.252633			-0.0506329	-0.0876962	0.224213			-0.0441321	0.0254804	0.249922			0.0153512	-0.0265882	0.250862
		0	0.0831527	0.238992			-0.091053	0	0.229061			-0.0266724	-0.0266724	0.250458			0.0652638	-0.0652638	0.227061			-0.0198219	-0.0114445	0.252326			-0.0489997	-0.0848675	0.225302			-0.0411411	0.0237535	0.250696			0.0164206	-0.0284405	0.250659
		0	0.0767558	0.242285			-0.110275	0	0.218809			-0.0250442	-0.0250442	0.250614			0.0648733	-0.0648733	0.226982			-0.0241191	-0.0139256	0.252062			-0.0356616	-0.061766	0.238912			-0.0381288	0.0220143	0.251622			0.0182745	-0.0316514	0.249852
		0	0.0658294	0.246784			-0.110275	0	0.21945			-0.0236139	-0.0236139	0.250945			0.0565348	-0.0565348	0.235012			-0.0292409	-0.0168827	0.251155			-0.0236846	-0.0410218	0.247622			-0.0367131	0.0211969	0.251877			0.021483	-0.0372085	0.248127
		0	0.0556072	0.249419			-0.108353	0	0.220731			-0.0223534	-0.0223534	0.251183			0.0436543	-0.0436543	0.241486			-0.0337684	-0.0194968	0.250283			-0.012252	-0.0212205	0.252522			-0.0345308	0.019937	0.252335			0.0255983	-0.0443362	0.245575
		0	0.0517676	0.250678			-0.108994	0	0.221372			-0.0197252	-0.0197252	0.251465			0.0375451	-0.0375451	0.24449			-0.0438771	-0.0253332	0.248349			-0.00544689	-0.009434	0.254155			-0.0321787	0.0185789	0.2528			0.0309025	-0.0535231	0.241962
		0	0.0485815	0.251545			-0.0904122	0	0.230343			-0.0160806	-0.0160806	0.251868			0.0324039	-0.0324039	0.246724			-0.0607886	-0.0350973	0.240393			-0.00190822	-0.00330504	0.2547			-0.0303901	0.0175462	0.25313			0.0399575	-0.0692064	0.232818
		0	0.0471137	0.251955			-0.0506856	0	0.246362			-0.0127867	-0.0127867	0.252137			0.0306678	-0.0306678	0.247243			-0.079579	-0.0459463	0.227375			0.00159259	0.00275837	0.255462			-0.0272067	0.0157082	0.253517			0.0517012	-0.0895464	0.217872
		0	0.0457808	0.25226			-0.0333852	0	0.250206			-0.00629715	-0.00629715	0.252348			0.0283826	-0.0283826	0.248065			-0.0939851	-0.0542639	0.217249			0.00385026	0.00666865	0.255425			-0.0223645	0.0129126	0.253958			0.0541551	-0.0937967	0.215859
		0	0.0437445	0.252692			-0.0231719	0	0.250554			0.00714825	0.00714825	0.251714			0.026137	-0.026137	0.248608			-0.0939851	-0.0542639	0.217972			0.00662935	0.011482	0.25534			-0.0147865	0.00853725	0.254263			0.0542945	-0.094038	0.215715
		0	0.0422709	0.252818			-0.01807	0	0.251345			0.0344872	0.0344872	0.242207			0.0246829	-0.0246829	0.249138			-0.0933587	-0.0539023	0.217972			0.00872082	0.0151045	0.255072			-0.00833512	0.00481243	0.254284			0.0525019	-0.0909332	0.21627
		0	0.0409587	0.253068			-0.012045	0	0.25193			0.0524144	0.0524144	0.235869			0.0227619	-0.0227619	0.249303			-0.0820844	-0.0473929	0.227375			0.0105776	0.0183204	0.25477			0.00567931	-0.00327904	0.252057			0.0426265	-0.0738291	0.228548
		0	0.0399563	0.253331			-0.00707043	0	0.252139			0.0551035	0.0551035	0.235235			0.020651	-0.020651	0.249604			-0.0576568	-0.0332892	0.24184			0.012119	0.0209902	0.254535			0.0361466	-0.0208699	0.244381			0.0356871	-0.06181	0.236555
		0	0.0377066	0.25346			-0.00426616	0	0.252384			0.0542071	0.0542071	0.235235			0.0190296	-0.0190296	0.249937			-0.0445035	-0.0256948	0.246179			0.0130696	0.0226365	0.254209			0.0555349	-0.032064	0.239264			0.0286468	-0.0496162	0.24322
		0	0.0359116	0.253709			-0.00072623	0	0.252334			0.053759	0.053759	0.234601			0.0164987	-0.0164987	0.250226			-0.0394927	-0.0228018	0.249073			0.0143884	0.0249207	0.253974			0.0632903	-0.0365417	0.235426			0.0249461	-0.0432067	0.245918
		0	0.0317161	0.254269			0.00280776	0	0.252439			0.0317981	0.0317981	0.245376			0.0133837	-0.0133837	0.250487			-0.0319765	-0.0184622	0.252689			0.0158738	0.0274934	0.25347			0.0622655	-0.0359501	0.23623			0.0216577	-0.0375111	0.2479
		0	0.0265102	0.25478			0.00477979	0	0.252317			0.00849279	0.00849279	0.253616			0.0102833	-0.0102833	0.250541			-0.0275921	-0.0159308	0.252689			0.0168773	0.0292315	0.253126			0.0623034	-0.035972	0.236188			0.0190078	-0.0329215	0.249175
		0	0.0215109	0.255161			0.00753571	0	0.252085			-2.26283e-05	-2.26283e-05	0.253616			0.00593446	-0.00593446	0.250597			-0.0241782	-0.0139597	0.252201			0.0186536	0.032308	0.252526			0.0617495	-0.0356521	0.236757			0.0176249	-0.0305263	0.249754
		0	0.0105546	0.255782			0.0104663	0	0.252073			-0.00853805	-0.00853805	0.253616			-0.000466041	0.000466041	0.250433			-0.021295	-0.012295	0.252462			0.0206591	0.0357816	0.25158			0.0577507	-0.0333434	0.237345			0.0160175	-0.0277424	0.250318
		0	-0.00872732	0.256425			0.0137586	0	0.251719			-0.013817	-0.013817	0.252114			-0.00815791	0.00815791	0.249581			-0.018809	-0.0108597	0.252638			0.0224808	0.0389367	0.25069			0.0289453	-0.016712	0.248859			0.0149323	-0.0258628	0.250751
		0	-0.035722	0.249998			0.0163478	0	0.251342			-0.0172003	-0.0172003	0.251931			-0.0144188	0.0144188	0.248349			-0.0172345	-0.00995065	0.252644			0.0283065	0.0490269	0.2449			0.00678721	-0.00391871	0.252057			0.0142055	-0.024604	0.250885
		0	-0.0492193	0.242927			0.0211737	0	0.250772			-0.0191077	-0.0191077	0.251694			-0.0333	0.0333	0.242635			-0.0146448	-0.00845542	0.252799			0.0416446	0.0721284	0.234012			-0.00761553	0.00439696	0.253976			0.0130795	-0.0226538	0.251117
		0	-0.0678585	0.238428			0.0266412	0	0.249961			-0.0210663	-0.0210663	0.251329			-0.0582368	0.0582368	0.228718			-0.012977	-0.00749248	0.252816			0.0555271	0.0961729	0.216591			-0.0170327	0.00983413	0.253336			0.0118027	-0.0204423	0.251302
		0	-0.0697867	0.237786			0.0310463	0	0.249229			-0.0225712	-0.0225712	0.251194			-0.0592843	0.0592843	0.228653			-0.0102774	-0.00593384	0.252924			0.0566159	0.0980587	0.214958			-0.020628	0.0119099	0.254506			0.0101679	-0.0176108	0.251796
		0	-0.0678585	0.239071			0.0391889	0	0.247523			-0.023459	-0.023459	0.251074			-0.0593439	0.0593439	0.228665			-0.00741535	-0.00428138	0.252841			0.0552549	0.0957014	0.217135			-0.0248576	0.014352	0.254325			0.00890713	-0.0154271	0.251826
		0	-0.0652876	0.239714			0.0550386	0	0.245721			-0.0245947	-0.0245947	0.250748			-0.0413851	0.0413851	0.239459			-0.00347682	-0.0020074	0.252723			0.0476331	0.0825005	0.227479			-0.0278299	0.0160681	0.25398			0.00637433	-0.0110403	0.251997
		0	-0.0196537	0.251926			0.0781057	0	0.236109			-0.0257733	-0.0257733	0.250462			-0.0265624	0.0265624	0.246447			0.0012654	0.000730599	0.252511			0.0359283	0.0622278	0.238912			-0.0294906	0.0170269	0.253683			0.00191157	-0.00331085	0.252092
		0	-0.00735507	0.254528			0.098836	0	0.223047			-0.0266298	-0.0266298	0.250353			-0.0131911	0.0131911	0.249134			0.00538826	0.003111	0.252391			0.0296676	0.0513842	0.245445			-0.0317222	0.0183153	0.253418			-0.00408115	0.00706854	0.2499
		0	0.00738218	0.255624			0.0993982	0	0.222605			-0.0280545	-0.0280545	0.249923			-0.00510378	0.00510378	0.2505			0.0129569	0.00748088	0.251636			0.0238477	0.0413042	0.249888			-0.0338989	0.0195721	0.253041			-0.0163586	0.0283331	0.245629
		0	0.0178158	0.255499			0.0995274	0	0.222816			-0.0298407	-0.0298407	0.249471			0.000920985	-0.000920985	0.251025			0.0256476	0.0148081	0.251242			0.0219398	0.0379997	0.251111			-0.0353916	0.0204339	0.25285			-0.0337072	0.0583808	0.236021
		0	0.0240007	0.255626			0.0992505	0	0.223294			-0.0315166	-0.0315166	0.24911			0.00465452	-0.00465452	0.250981			0.0381746	0.0220407	0.248349			0.0198842	0.0344395	0.251946			-0.0383263	0.0221283	0.252129			-0.0414473	0.0717867	0.228014
		0	0.0290538	0.255147			0.0684944	0	0.239313			-0.0355672	-0.0355672	0.247748			0.00909851	-0.00909851	0.250942			0.0688657	0.0397608	0.236054			0.0183651	0.0318084	0.252734			-0.0410974	0.0237283	0.251412			-0.0433156	0.0750226	0.225345
		0	0.0323674	0.254849			0.0531163	0	0.245721			-0.042003	-0.042003	0.244677			0.0126243	-0.0126243	0.250885			0.0857771	0.0495249	0.229544			0.017429	0.030187	0.253126			-0.0434643	0.0250949	0.250864			-0.0438494	0.0759471	0.225879
		0	0.0347153	0.25448			0.0406937	0	0.247553			-0.0555969	-0.0555969	0.239672			0.0145353	-0.0145353	0.250779			0.0876561	0.0506098	0.228098			0.0160361	0.0277745	0.253546			-0.0480673	0.0277525	0.249127			-0.0433156	0.0750226	0.226946
		0	0.0359815	0.25419			0.0329229	0	0.24921			-0.0560451	-0.0560451	0.240305			0.0163506	-0.0163506	0.250472			0.0864034	0.0498865	0.228821			0.0145573	0.0252132	0.254041			-0.0547014	0.0315828	0.245021			-0.03691	0.0639281	0.23442
		0	0.0378189	0.253989			0.0271069	0	0.250357			-0.0560451	-0.0560451	0.239038			0.0186517	-0.0186517	0.250155			0.0857771	0.0495249	0.230991			0.0127826	0.0221395	0.254353			-0.0641186	0.03702	0.239903			-0.0208959	0.0361917	0.244562
		0	0.0390577	0.253617			0.0240282	0	0.250722			-0.0520115	-0.0520115	0.241573			0.0208014	-0.0208014	0.249888			0.0619758	0.0357828	0.23967			0.0117078	0.0202779	0.254672			-0.0718739	0.0414976	0.234786			-0.0134227	0.0232481	0.247765
		0	0.0405806	0.253563			0.0198731	0	0.251351			-0.0421515	-0.0421515	0.24601			0.0230134	-0.0230134	0.24949			0.0431854	0.0249338	0.247626			0.00986416	0.0170847	0.254902			-0.0755049	0.043594	0.236818			-0.00354734	0.006144	0.2499
		0	0.042149	0.253137			0.0163352	0	0.251872			-0.0365057	-0.0365057	0.247759			0.0244119	-0.0244119	0.249173			0.028153	0.0162546	0.249073			0.00741607	0.0128446	0.255156			-0.075507	0.0435953	0.236776			0.00312518	-0.00541281	0.250434
		0	0.0441772	0.25274			0.0130271	0	0.252329			-0.0333559	-0.0333559	0.248799			0.0265882	-0.0265882	0.248733			0.0168787	0.00974521	0.253412			0.00503152	0.00871459	0.255411			-0.0740897	0.042777	0.236705			0.00704002	-0.0121933	0.252471
		0	0.0467702	0.252126			0.0112837	0	0.252354			-0.0321334	-0.0321334	0.248997			0.0292278	-0.0292278	0.248125			0.0118679	0.00685215	0.252689			0.00144553	0.00250366	0.255332			-0.0646725	0.0373398	0.240543			0.00826915	-0.0143222	0.252345
		0	0.0479162	0.25183			0.00868404	0	0.252462			-0.0305758	-0.0305758	0.249676			0.0322271	-0.0322271	0.246877			0.00748347	0.00432071	0.254859			-0.00352922	-0.00611261	0.254987			-0.05686	0.0328291	0.245983			0.00982486	-0.0170167	0.252224
		0	0.054903	0.249998			0.00550653	0	0.252536			-0.0292294	-0.0292294	0.250013			0.0370157	-0.0370157	0.244817			0.00141973	0.000819705	0.252617			-0.00727184	-0.0125948	0.254478			-0.0532127	0.0307233	0.247426			0.011114	-0.0192495	0.251979
		0	0.0677576	0.245499			0.00329928	0	0.252635			-0.0283874	-0.0283874	0.250064			0.0457546	-0.0457546	0.241365			-0.00100852	-0.000582284	0.252617			-0.0152463	-0.0264065	0.250344			-0.0484344	0.0279644	0.249065			0.011896	-0.0206038	0.251881
		0	0.0812549	0.240999			-0.00031904	0	0.252631			-0.0268862	-0.0268862	0.250263			0.0650691	-0.0650691	0.226119			-0.0041421	-0.00239151	0.252878			-0.0343006	-0.0594087	0.238367			-0.044694	0.0258048	0.250252			0.0129731	-0.0224695	0.251644
		0	0.0826409	0.239605			-0.00474565	0	0.252587			-0.0257156	-0.0257156	0.250714			0.0655678	-0.0655678	0.226867			-0.00608499	-0.00351328	0.252918			-0.0449166	-0.0777956	0.229657			-0.0416421	0.0240428	0.251139			0.0142146	-0.0246196	0.251298
		0	0.0823957	0.239408			-0.00851967	0	0.252379			-0.0249158	-0.0249158	0.250796			0.0650691	-0.0650691	0.227389			-0.00981309	-0.00566575	0.252741			-0.0481831	-0.0834531	0.226935			-0.0397855	0.0229708	0.251655			0.0155697	-0.0269667	0.250994
		0	0.0722567	0.24357			-0.0153427	0	0.251572			-0.0232872	-0.0232872	0.251009			0.0506955	-0.0506955	0.238188			-0.0114854	-0.00663131	0.252593			-0.0492719	-0.0853389	0.225846			-0.037822	0.0218372	0.252158			0.0165443	-0.0286548	0.250551
		0	0.0596641	0.248288			-0.0241844	0	0.250304			-0.0212285	-0.0212285	0.251447			0.0448562	-0.0448562	0.242			-0.0140428	-0.00810788	0.252607			-0.0489997	-0.0848675	0.225846			-0.0348895	0.020144	0.252718			0.018357	-0.0317944	0.249878
		0	0.0551571	0.249904			-0.0329234	0	0.248924			-0.018053	-0.018053	0.251942			0.0375514	-0.0375514	0.244921			-0.0166778	-0.00962923	0.252511			-0.0487275	-0.084396	0.225302			-0.0333946	0.0192809	0.252999			0.0216214	-0.0374483	0.248365
		0	0.051394	0.25096			-0.0538893	0	0.243799			-0.0152252	-0.0152252	0.251937			0.0323429	-0.0323429	0.246724			-0.019839	-0.0114544	0.252585			-0.0492719	-0.0853389	0.22639			-0.0308943	0.0178373	0.253416			0.0257682	-0.0446306	0.24585
		0	0.0481197	0.251833			-0.098742	0	0.223935			-0.00890205	-0.00890205	0.252136			0.0304454	-0.0304454	0.24757			-0.0237742	-0.0137264	0.252263			-0.042739	-0.0740239	0.231834			-0.027803	0.0160526	0.253839			0.0312378	-0.0541039	0.24183
		0	0.0461171	0.25224			-0.110275	0	0.21945			0.000873732	0.000873732	0.252348			0.0281003	-0.0281003	0.248465			-0.0289706	-0.0167267	0.251273			-0.0313064	-0.0542226	0.24109			-0.0250063	0.0144378	0.254194			0.0402244	-0.0696687	0.231217
		0	0.0444656	0.252625			-0.110275	0	0.216887			0.0107337	0.0107337	0.249813			0.0258555	-0.0258555	0.248953			-0.033343	-0.0192511	0.250399			-0.0160629	-0.0278209	0.250344			-0.0189258	0.0109271	0.254543			0.0484983	-0.0839991	0.222676
		0	0.0434097	0.252731			-0.110275	0	0.218809			0.0425545	0.0425545	0.239672			0.02367	-0.02367	0.249324			-0.0432508	-0.0249716	0.249796			-0.00789673	-0.0136771	0.253067			-0.0100683	0.00581312	0.25479			0.0540783	-0.0936635	0.215753
		0	0.0418583	0.253074			-0.103227	0	0.222654			0.0546553	0.0546553	0.235235			0.0216225	-0.0216225	0.249797			-0.0545251	-0.031481	0.243286			-0.00408586	-0.00707671	0.253611			-0.00207602	0.00119862	0.253336			0.054267	-0.0939904	0.21615
		0	0.0399614	0.253434			-0.0763157	0	0.23675			0.0542071	0.0542071	0.235869			0.020118	-0.020118	0.249941			-0.0770736	-0.0444998	0.229544			-5.47088e-05	-9.47557e-05	0.25585			0.020082	-0.0115947	0.250138			0.0530356	-0.0918577	0.217338
		0	0.0389452	0.253491			-0.0436373	0	0.247643			0.0515181	0.0515181	0.234601			0.017617	-0.017617	0.250435			-0.0946114	-0.0546255	0.217249			0.00360165	0.00623806	0.255852			0.0499954	-0.0288657	0.240543			0.0434272	-0.075216	0.230149
		0	0.0367295	0.253907			-0.034026	0	0.250206			0.0228345	0.0228345	0.247911			0.0149241	-0.0149241	0.25077			-0.0939851	-0.0542639	0.218695			0.00638397	0.011057	0.255701			0.0627363	-0.0362219	0.234786			0.035954	-0.0622723	0.236555
		0	0.0344506	0.254067			-0.023774	0	0.252128			0.00759643	0.00759643	0.25108			0.0127661	-0.0127661	0.250923			-0.0908533	-0.0524557	0.223035			0.0078177	0.0135403	0.255501			0.0638442	-0.0368615	0.235426			0.0288533	-0.0499739	0.243504
		0	0.0303102	0.25452			-0.0158209	0	0.25171			-0.00136717	-0.00136717	0.253616			0.00825891	-0.00825891	0.251106			-0.0758209	-0.0437765	0.232437			0.009854	0.0170671	0.25526			0.0638442	-0.0368615	0.236065			0.0249955	-0.0432923	0.246174
		0	0.0246437	0.254976			-0.00957049	0	0.252156			-0.010381	-0.010381	0.252166			0.00317218	-0.00317218	0.25082			-0.0551514	-0.0318426	0.24401			0.010953	0.0189706	0.255073			0.0643982	-0.0371814	0.235426			0.0216835	-0.0375559	0.248007
		0	0.0150537	0.255782			-0.00648359	0	0.252385			-0.0150057	-0.0150057	0.252122			-0.0011165	0.0011165	0.250794			-0.0438771	-0.0253332	0.249073			0.0125215	0.0216872	0.254765			0.0583047	-0.0336632	0.238624			0.0190528	-0.0329995	0.249195
		0	0.00348455	0.255782			-0.00252647	0	0.25249			-0.0171919	-0.0171919	0.252008			-0.00892	0.00892	0.249843			-0.0363609	-0.0209936	0.251242			0.0139004	0.0240755	0.254581			0.032269	-0.018631	0.24694			0.0174708	-0.0302595	0.249931
		0	-0.011941	0.255139			0.000990163	0	0.252638			-0.0198361	-0.0198361	0.251828			-0.0207231	0.0207231	0.247717			-0.0307584	-0.0177589	0.251057			0.015359	0.0266018	0.254088			0.00789511	-0.00455838	0.252057			0.0159742	-0.0276673	0.250426
		0	-0.0511475	0.247427			0.00419612	0	0.252632			-0.0216838	-0.0216838	0.251506			-0.0467752	0.0467752	0.235648			-0.0274675	-0.0158589	0.251673			0.0163095	0.028248	0.253693			-0.00429182	0.00247796	0.252697			0.0148887	-0.0257872	0.250694
		0	-0.066573	0.240357			0.00609206	0	0.252619			-0.0226648	-0.0226648	0.251271			-0.0590194	0.0590194	0.228582			-0.0234664	-0.0135487	0.25235			0.0179341	0.0310619	0.253064			-0.0126011	0.00727546	0.254616			0.0141651	-0.024534	0.250909
		0	-0.0697867	0.239714			0.00879645	0	0.25246			-0.0239779	-0.0239779	0.251129			-0.0591362	0.0591362	0.228958			-0.021543	-0.0124382	0.252658			0.0196899	0.0341029	0.252451			-0.0209104	0.012073	0.253336			0.0130372	-0.0225804	0.25117
		0	-0.0691439	0.239714			0.0118635	0	0.252316			-0.0251175	-0.0251175	0.250865			-0.0481227	0.0481227	0.236283			-0.018122	-0.0104631	0.252793			0.0211348	0.0366055	0.251661			-0.0235364	0.0135892	0.254532			0.0116275	-0.0201388	0.251626
		0	-0.0607885	0.240999			0.0141751	0	0.25196			-0.026319	-0.026319	0.250567			-0.0324016	0.0324016	0.244541			-0.0152711	-0.00881706	0.252791			0.0244767	0.0423937	0.249621			-0.0268274	0.0154893	0.25418			0.0101091	-0.017509	0.251728
		0	-0.0376502	0.248069			0.0179368	0	0.251561			-0.0271847	-0.0271847	0.25043			-0.0148839	0.0148839	0.250893			-0.0136553	-0.00788412	0.252935			0.0337506	0.0584561	0.241634			-0.0295548	0.017064	0.253931			0.00879704	-0.0152365	0.251926
		0	-0.0106555	0.255139			0.0229631	0	0.250878			-0.0287505	-0.0287505	0.250016			-0.00924583	0.00924583	0.250175			-0.0110781	-0.00639616	0.252976			0.0462721	0.0801432	0.229112			-0.0317652	0.0183402	0.253584			0.00628844	-0.0108916	0.252196
		0	0.00348455	0.255782			0.0268538	0	0.250221			-0.0308807	-0.0308807	0.249286			-0.00224995	0.00224995	0.251003			-0.00829651	-0.00479013	0.253031			0.0560715	0.0971158	0.214958			-0.0332113	0.0191751	0.253287			0.0019643	-0.00340217	0.252144
		0	0.0131387	0.2558			0.0336334	0	0.24903			-0.0326353	-0.0326353	0.248696			0.00351394	-0.00351394	0.251368			-0.00733307	-0.00423388	0.25308			0.0560715	0.0971158	0.216047			-0.035468	0.0204781	0.252915			-0.00354734	0.006144	0.2499
		0	0.022675	0.255566			0.0430196	0	0.246787			-0.0365857	-0.0365857	0.247335			0.00816309	-0.00816309	0.251371			-0.00232833	-0.0013443	0.25296			0.0547557	0.0948368	0.218091			-0.0382473	0.0220827	0.252216			-0.0160917	0.0278708	0.246697
		0	0.0267883	0.255019			0.0652906	0	0.241235			-0.0443924	-0.0443924	0.244742			0.0106375	-0.0106375	0.251387			0.00261439	0.00150946	0.25287			0.0481775	0.0834434	0.227479			-0.0401716	0.0231937	0.251723			-0.0329064	0.056994	0.236021
		0	0.0308095	0.254865			0.09028	0	0.229702			-0.0555969	-0.0555969	0.23777			0.0137526	-0.0137526	0.251091			0.00678693	0.00391855	0.252661			0.0359283	0.0622278	0.240001			-0.0434233	0.0250712	0.250872			-0.0419811	0.0727112	0.228548
		0	0.0336727	0.254882			0.0991174	0	0.222421			-0.0569415	-0.0569415	0.23777			0.0164522	-0.0164522	0.250899			0.014792	0.00854041	0.25205			0.0299398	0.0518557	0.2449			-0.0478883	0.0276491	0.249179			-0.0433156	0.0750226	0.226412
		0	0.0358274	0.25447			0.102099	0	0.221106			-0.058286	-0.058286	0.238404			0.0186988	-0.0186988	0.250521			0.0287793	0.0166162	0.251242			0.0244418	0.0423331	0.249897			-0.051485	0.0297258	0.248039			-0.0433156	0.0750226	0.226946
		0	0.0377279	0.254056			0.102128	0	0.221072			-0.0493224	-0.0493224	0.240939			0.0201939	-0.0201939	0.250182			0.0444381	0.0256571	0.245456			0.0217852	0.037732	0.251346			-0.059687	0.0344613	0.242462			-0.0401128	0.0694753	0.231217
		0	0.0389456	0.25386			0.0966875	0	0.225217			-0.0448406	-0.0448406	0.246644			0.0222796	-0.0222796	0.249775			0.0757555	0.0437387	0.232437			0.019924	0.0345083	0.252504			-0.070766	0.040858	0.237345			-0.0243656	0.0422013	0.24296
		0	0.0404603	0.253539			0.0723389	0	0.236109			-0.0381179	-0.0381179	0.248545			0.0244577	-0.0244577	0.249412			0.0864034	0.0498865	0.228098			0.0190302	0.0329604	0.2529			-0.0761923	0.043991	0.236407			-0.0128889	0.0223235	0.248298
		0	0.0420202	0.253417			0.0511941	0	0.246362			-0.0341729	-0.0341729	0.248647			0.0258557	-0.0258557	0.249037			0.0870298	0.0502482	0.228821			0.0175871	0.0304608	0.253426			-0.0764859	0.0441604	0.236247			-0.00354734	0.006144	0.2499
		0	0.0431544	0.253064			0.0415828	0	0.249565			-0.0322738	-0.0322738	0.249305			0.0283639	-0.0283639	0.248527			0.0857771	0.0495249	0.229544			0.0161095	0.0279016	0.254019			-0.0724278	0.0418175	0.237984			0.00152377	-0.00263918	0.252035
		0	0.0453843	0.25265			0.0317246	0	0.249658			-0.0307626	-0.0307626	0.249631			0.0311912	-0.0311912	0.247388			0.0807663	0.0466318	0.232437			0.0152131	0.0263491	0.25421			-0.0646725	0.0373398	0.242462			0.00606109	-0.0104978	0.251501
		0	0.0485381	0.251984			0.0278819	0	0.250275			-0.0299154	-0.0299154	0.249694			0.0338573	-0.0338573	0.246291			0.0419327	0.0242105	0.246903			0.0134338	0.0232673	0.254686			-0.0580251	0.0335018	0.245021			0.0078091	-0.0135254	0.252419
		0	0.0511611	0.251172			0.0232685	0	0.251198			-0.0285063	-0.0285063	0.250009			0.041712	-0.041712	0.24327			0.030032	0.0173395	0.249073			0.0118163	0.0204658	0.254999			-0.0525037	0.0303139	0.247822			0.00944442	-0.0163577	0.252241
		0	0.061973	0.248712			0.0189312	0	0.251729			-0.0269494	-0.0269494	0.250566			0.0601281	-0.0601281	0.231836			0.0200105	0.0115534	0.251966			0.00996967	0.0172675	0.255249			-0.0479925	0.0277093	0.249293			0.010746	-0.018612	0.252154
		0	0.0812549	0.239714			0.0166816	0	0.251808			-0.0258411	-0.0258411	0.250647			0.0648572	-0.0648572	0.228103			0.0118679	0.00685215	0.253412			0.00848807	0.0147013	0.255485			-0.0454517	0.0262423	0.250318			0.0118817	-0.0205792	0.251787
		0	0.0837517	0.239687			0.0133517	0	0.25227			-0.0249835	-0.0249835	0.250741			0.065012	-0.065012	0.227949			0.00810982	0.00468235	0.254135			0.00534685	0.00926074	0.255689			-0.042344	0.024448	0.251013			0.0126083	-0.0218376	0.251549
		0	0.0837822	0.239468			0.0106915	0	0.252473			-0.0233373	-0.0233373	0.250919			0.0551872	-0.0551872	0.235648			0.00236494	0.00136544	0.252892			0.00177142	0.0030681	0.255777			-0.0395551	0.0228378	0.25165			0.0137746	-0.0238575	0.25142
		0	0.078684	0.242285			0.00776899	0	0.252676			-0.0212862	-0.0212862	0.25133			0.0471021	-0.0471021	0.242635			-0.00137731	-0.000795212	0.253224			-0.00139287	-0.00241244	0.255665			-0.0375678	0.0216904	0.252203			0.0151025	-0.0261576	0.251035
		0	0.0606706	0.248319			0.00568049	0	0.252696			-0.0194187	-0.0194187	0.251595			0.0381356	-0.0381356	0.244986			-0.00342823	-0.00197935	0.253214			-0.00711068	-0.0123157	0.254887			-0.0354436	0.020464	0.252714			0.0166165	-0.0287798	0.25046
		0	0.0557344	0.24988			0.00230298	0	0.252762			-0.0153355	-0.0153355	0.251893			0.033932	-0.033932	0.246665			-0.00648131	-0.0037421	0.253157			-0.0144297	-0.0249922	0.251978			-0.0331926	0.0191643	0.253208			0.0177721	-0.0307813	0.250075
		0	0.0516906	0.251078			-0.00147734	0	0.252731			-0.00924086	-0.00924086	0.252067			0.0309579	-0.0309579	0.247815			-0.00912634	-0.00526925	0.253195			-0.0266789	-0.0462078	0.247078			-0.0306325	0.0176862	0.253699			0.0205609	-0.0356114	0.248738
		0	0.0484696	0.252009			-0.00460158	0	0.252632			-2.26283e-05	-2.26283e-05	0.251714			0.0288097	-0.0288097	0.248462			-0.0116764	-0.00674159	0.253188			-0.0449166	-0.0777956	0.231834			-0.0287038	0.0165727	0.254123			0.0259141	-0.0448833	0.245555
		0	0.0470285	0.252419			-0.0103404	0	0.252278			0.00938915	0.00938915	0.25108			0.0266452	-0.0266452	0.249121			-0.0133605	-0.00771394	0.253072			-0.0498163	-0.0862818	0.225846			-0.0243911	0.0140826	0.254494			0.0298153	-0.0516401	0.241893
		0	0.0452608	0.252726			-0.0177415	0	0.251362			0.0421063	0.0421063	0.239038			0.0244617	-0.0244617	0.24949			-0.0159627	-0.00921632	0.25296			-0.0495441	-0.0858104	0.224757			-0.0179948	0.0103896	0.254893			0.0375554	-0.065046	0.235487
		0	0.0437482	0.253053			-0.0274393	0	0.25001			0.0542071	0.0542071	0.233967			0.0231111	-0.0231111	0.249783			-0.0203532	-0.0117513	0.25304			-0.0484553	-0.0839245	0.226935			-0.0120897	0.00698022	0.255163			0.0487652	-0.0844614	0.222142
		0	0.0427405	0.253227			-0.0372298	0	0.249565			0.0542071	0.0542071	0.235235			0.0211252	-0.0211252	0.250194			-0.0228172	-0.0131739	0.252826			-0.0489997	-0.0848675	0.226935			0.000693742	-0.000400544	0.254616			0.0559716	-0.0969427	0.213601
		0	0.0409679	0.253482			-0.0635006	0	0.239313			0.053759	0.053759	0.235235			0.0188502	-0.0188502	0.250473			-0.0276136	-0.0159432	0.252038			-0.0481831	-0.0834531	0.226935			0.0245137	-0.0141534	0.248859			0.0567723	-0.0983295	0.214135
		0	0.0392959	0.253856			-0.108353	0	0.222654			0.0515181	0.0515181	0.23777			0.0172064	-0.0172064	0.250802			-0.0315294	-0.018204	0.251315			-0.0364783	-0.0631803	0.239456			0.043902	-0.0253475	0.243102			0.0514343	-0.0890841	0.221608
		0	0.0371614	0.254113			-0.110916	0	0.21945			0.0147673	0.0147673	0.250447			0.0142853	-0.0142853	0.250967			-0.0419981	-0.0242483	0.249796			-0.0196015	-0.0339499	0.248711			0.0632903	-0.0365417	0.235426			0.0415589	-0.07198	0.230683
		0	0.0351268	0.254122			-0.111557	0	0.21945			0.00490735	0.00490735	0.252982			0.0100415	-0.0100415	0.251268			-0.0557778	-0.0322043	0.24184			-0.00980216	-0.0169773	0.253067			0.0643982	-0.0371814	0.234786			0.0346195	-0.059961	0.237622
		0	0.030914	0.254752			-0.110916	0	0.220091			-0.00674533	-0.00674533	0.252982			0.00722542	-0.00722542	0.251263			-0.079579	-0.0459463	0.228098			-0.00544689	-0.009434	0.255244			0.0638442	-0.0368615	0.234786			0.0292815	-0.0507155	0.241893
		0	0.0253589	0.255205			-0.111557	0	0.220091			-0.0122156	-0.0122156	0.252196			0.00183164	-0.00183164	0.251088			-0.0927323	-0.0535406	0.219419			-0.00245263	-0.00424796	0.255788			0.0621824	-0.035902	0.236065			0.0243748	-0.0422172	0.246189
		0	0.019939	0.255274			-0.0872085	0	0.232265			-0.0150081	-0.0150081	0.252097			-0.00525852	0.00525852	0.250503			-0.0946114	-0.0546255	0.220142			0.00286973	0.00497037	0.256292			0.042794	-0.0247079	0.244381			0.0212401	-0.0367879	0.248247
		0	0.0122337	0.255285			-0.0596561	0	0.242517			-0.0182495	-0.0182495	0.251892			-0.0142563	0.0142563	0.248935			-0.092106	-0.053179	0.219419			0.00588774	0.0101976	0.256253			0.0222978	-0.012874	0.249498			0.01873	-0.0324404	0.249238
		0	-0.0100128	0.254497			-0.0372298	0	0.248924			-0.0204838	-0.0204838	0.251579			-0.0252149	0.0252149	0.246447			-0.0726892	-0.0419684	0.233161			0.00742779	0.0128649	0.256104			0.0023556	-0.00136004	0.255255			0.016615	-0.0287771	0.250042
		0	-0.0305801	0.251926			-0.024769	0	0.250779			-0.0216167	-0.0216167	0.251587			-0.053962	0.053962	0.233742			-0.0520197	-0.0300345	0.245456			0.00937248	0.0162331	0.255904			-0.0103853	0.00599612	0.255895			0.0157857	-0.0273409	0.25009
		0	-0.0646448	0.239071			-0.0197191	0	0.251473			-0.0230855	-0.0230855	0.251294			-0.0593308	0.0593308	0.228877			-0.0413717	-0.0238867	0.249796			0.0111558	0.0193219	0.255491			-0.0181406	0.0104738	0.254616			0.014687	-0.0254379	0.250592
		0	-0.0672158	0.238428			-0.0113902	0	0.25234			-0.0244858	-0.0244858	0.25102			-0.0594473	0.0594473	0.228885			-0.0357346	-0.020632	0.252689			0.0122199	0.0211648	0.255354			-0.0222318	0.0128359	0.255023			0.013588	-0.0235343	0.250911
		0	-0.0685012	0.237786			-0.00813909	0	0.252409			-0.0252862	-0.0252862	0.250877			-0.0503686	0.0503686	0.236283			-0.0295093	-0.0170377	0.251801			0.0136117	0.0235755	0.255093			-0.0259539	0.0149849	0.254777			0.0127398	-0.0220653	0.251123
		0	-0.0659303	0.239714			-0.00367771	0	0.25265			-0.026454	-0.026454	0.250489			-0.0265624	0.0265624	0.247082			-0.0253321	-0.0146259	0.252482			0.0150376	0.0260451	0.254519			-0.0285641	0.016492	0.254372			0.0114087	-0.0197598	0.251381
		0	-0.0363647	0.248712			-8.31251e-05	0	0.252811			-0.0278979	-0.0278979	0.250287			-0.0166806	0.0166806	0.251528			-0.0214307	-0.0123734	0.252925			0.0160115	0.027732	0.254296			-0.0301141	0.0173869	0.25425			0.00980975	-0.0169905	0.251687
		0	-0.0106555	0.253211			0.00208179	0	0.252745			-0.0295267	-0.0295267	0.249818			-0.00760016	0.00760016	0.250511			-0.0195967	-0.0113145	0.253038			0.0175508	0.0303979	0.253708			-0.0324627	0.0187429	0.253749			0.00844659	-0.0146295	0.251794
		0	0.000270902	0.255782			0.00493714	0	0.252728			-0.0308229	-0.0308229	0.249448			-0.000909728	0.000909728	0.251267			-0.0169902	-0.00980958	0.253243			0.0193071	0.0334399	0.253119			-0.0345488	0.0199474	0.253465			0.00570277	-0.00987719	0.252018
		0	0.0137682	0.256425			0.00767979	0	0.252525			-0.0338182	-0.0338182	0.248191			0.00481577	-0.00481577	0.251557			-0.014529	-0.0083886	0.253238			0.0207193	0.0358857	0.252383			-0.0361917	0.0208959	0.253107			0.000676483	-0.00117167	0.251893
		0	0.0195528	0.255782			0.00965124	0	0.252486			-0.0387814	-0.0387814	0.246062			0.0077941	-0.0077941	0.251478			-0.0120758	-0.00697218	0.253209			0.0235447	0.0407795	0.250774			-0.0390143	0.0225255	0.252421			-0.00594946	0.0103045	0.250967
		0	0.0270903	0.255383			0.0128451	0	0.252216			-0.0452888	-0.0452888	0.243474			0.0116154	-0.0116154	0.251323			-0.010341	-0.00597055	0.253345			0.0310286	0.0537415	0.245989			-0.0420796	0.0242954	0.251746			-0.0195614	0.0338803	0.246697
		0	0.031055	0.255111			0.0169623	0	0.251825			-0.0573897	-0.0573897	0.238404			0.013639	-0.013639	0.25125			-0.00744896	-0.00430079	0.253299			0.0468165	0.0810861	0.228024			-0.0461551	0.0266484	0.250438			-0.0366431	0.0634658	0.233886
		0	0.0339965	0.254734			0.0202184	0	0.251446			-0.0573897	-0.0573897	0.238404			0.0163674	-0.0163674	0.251068			-0.00406958	-0.00234964	0.253254			0.0547104	0.0947584	0.218769			-0.0494658	0.02856	0.249165			-0.0430487	0.0745603	0.228014
		0	0.0354643	0.254538			0.025651	0	0.250603			-0.0569415	-0.0569415	0.239672			0.0186809	-0.0186809	0.250776			-0.00123806	-0.000714817	0.253177			0.0541927	0.0938618	0.219277			-0.0565124	0.0326284	0.2465			-0.0438494	0.0759471	0.22748
		0	0.0366404	0.254275			0.0321954	0	0.249571			-0.0475297	-0.0475297	0.242207			0.0208872	-0.0208872	0.250376			0.00381484	0.00220256	0.252981			0.0543338	0.0941061	0.219377			-0.0668883	0.0386191	0.240543			-0.0427818	0.0740981	0.228014
		0	0.0390457	0.253864			0.0410102	0	0.247658			-0.0390143	-0.0390143	0.248545			0.0215813	-0.0215813	0.250315			0.010698	0.00617666	0.252407			0.0538938	0.0933441	0.219858			-0.0746437	0.0430968	0.236705			-0.0382445	0.0662394	0.233352
		0	0.0401929	0.253721			0.0511941	0	0.246362			-0.034369	-0.034369	0.248496			0.0245072	-0.0245072	0.2496			0.016728	0.00965822	0.251814			0.0416446	0.0721284	0.234012			-0.0756339	0.0436685	0.237468			-0.0270346	0.046824	0.243494
		0	0.0417609	0.253458			0.0819502	0	0.234828			-0.0329774	-0.0329774	0.249042			0.02664	-0.02664	0.249114			0.0312847	0.0180628	0.250519			0.0345673	0.0598705	0.240545			-0.0757628	0.043743	0.237366			-0.0142234	0.0246349	0.249366
		0	0.0435166	0.252926			0.103095	0	0.220091			-0.0311792	-0.0311792	0.249503			0.0284413	-0.0284413	0.248725			0.0588441	0.0339746	0.23967			0.0268637	0.0465279	0.248473			-0.0679962	0.0392588	0.240543			-0.00408115	0.00706854	0.250967
		0	0.0458182	0.252727			0.10259	0	0.220758			-0.0298212	-0.0298212	0.249845			0.0311857	-0.0311857	0.247801			0.0801399	0.0462702	0.230991			0.0235797	0.0408401	0.250826			-0.0588859	0.0339988	0.245783			0.00205758	-0.00356372	0.252569
		0	0.0479393	0.252165			0.102795	0	0.220909			-0.0289014	-0.0289014	0.250039			0.033702	-0.033702	0.246955			0.0876561	0.0506098	0.228098			0.0210788	0.0365084	0.252183			-0.0544973	0.0314649	0.247549			0.00478705	-0.00829118	0.252387
		0	0.051509	0.251256			0.087717	0	0.230343			-0.0273057	-0.0273057	0.250297			0.0462038	-0.0462038	0.242635			0.0876561	0.0506098	0.230268			0.0193029	0.0334326	0.253209			-0.0497663	0.0287334	0.249561			0.00708496	-0.0122711	0.252149
		0	0.0606875	0.248712			0.0640091	0	0.240595			-0.026115	-0.026115	0.250742			0.0587806	-0.0587806	0.233742			0.0876561	0.0506098	0.228821			0.0183567	0.0317938	0.253598			-0.0456666	0.0263664	0.25073			0.00952348	-0.0164947	0.251963
		0	0.0728994	0.24357			0.0454878	0	0.246604			-0.0253298	-0.0253298	0.250703			0.0657358	-0.0657358	0.227599			0.0770082	0.044462	0.233884			0.016831	0.0291513	0.254248			-0.042386	0.0244723	0.251602			0.0108978	-0.0188751	0.252143
		0	0.084004	0.239403			0.0368844	0	0.248845			-0.0239192	-0.0239192	0.251007			0.0659253	-0.0659253	0.227462			0.0450644	0.0260187	0.246903			0.0153958	0.0266656	0.254528			-0.0393684	0.02273	0.252475			0.0120549	-0.0208791	0.25195
		0	0.0842363	0.239509			0.0300007	0	0.250167			-0.0221034	-0.0221034	0.251398			0.059679	-0.059679	0.235012			0.0319111	0.0184244	0.251242			0.0143691	0.0248872	0.254943			-0.0376557	0.0217411	0.252913			0.0132078	-0.0228759	0.25166
		0	0.0728994	0.244213			0.0262172	0	0.250809			-0.0205068	-0.0205068	0.251569			0.0453436	-0.0453436	0.241573			0.0218895	0.0126383	0.253412			0.0127094	0.0220126	0.255405			-0.0354818	0.020486	0.253341			0.013974	-0.0242029	0.25139
		0	0.0614844	0.248144			0.0216766	0	0.251558			-0.0170666	-0.0170666	0.251847			0.0384749	-0.0384749	0.24491			0.013747	0.00793705	0.253412			0.0108344	0.0187651	0.255774			-0.0332138	0.0191765	0.253879			0.0152165	-0.026355	0.2512
		0	0.0547007	0.250337			0.0177966	0	0.252016			-0.0120613	-0.0120613	0.25221			0.0367883	-0.0367883	0.245907			0.00748347	0.00432071	0.253412			0.00952188	0.0164919	0.255939			-0.03157	0.0182275	0.25417			0.0166767	-0.028884	0.250503
		0	0.0520747	0.251098			0.0154471	0	0.252199			-0.00389368	-0.00389368	0.252156			0.0318011	-0.0318011	0.247641			0.00322726	0.00186332	0.253264			0.0068741	0.0119059	0.256057			-0.0288467	0.0166552	0.254565			0.0177288	-0.0307062	0.250204
		0	0.0486534	0.251999			0.0123444	0	0.252696			0.00356281	0.00356281	0.251714			0.0288034	-0.0288034	0.248664			-0.000888287	-0.000512868	0.253368			0.00341043	0.00590686	0.256388			-0.0247906	0.0143133	0.255039			0.0203387	-0.0352267	0.249138
		0	0.0466055	0.252529			0.0105469	0	0.252799			0.0277645	0.0277645	0.243474			0.0272336	-0.0272336	0.248996			-0.00405773	-0.0023428	0.253517			0.000836812	0.00144936	0.256302			-0.0209074	0.0120712	0.255369			0.0242104	-0.0419323	0.245629
		0	0.0454456	0.25275			0.00781193	0	0.252788			0.0483808	0.0483808	0.236502			0.0250725	-0.0250725	0.249514			-0.00683485	-0.00394622	0.253415			-0.00432279	-0.00748707	0.255989			-0.0128888	0.00744156	0.255563			0.0287528	-0.0497998	0.244159
		0	0.0437817	0.253078			0.00458122	0	0.252803			0.0546553	0.0546553	0.235235			0.0228176	-0.0228176	0.249912			-0.00861594	-0.00497456	0.253419			-0.010529	-0.0182362	0.254666			-0.000414161	0.000239123	0.255255			0.0367547	-0.0636591	0.238156
		0	0.0422327	0.253302			0.00229194	0	0.253003			0.0546553	0.0546553	0.234601			0.0207619	-0.0207619	0.250287			-0.0111671	-0.00644752	0.253323			-0.0166073	-0.0287638	0.251433			0.0228518	-0.0131939	0.250778			0.0476976	-0.0826123	0.225879
		0	0.0403617	0.253619			-0.00154775	0	0.252852			0.0430026	0.0430026	0.241573			0.0191909	-0.0191909	0.250501			-0.0137031	-0.00791171	0.253254			-0.0372949	-0.0645947	0.238912			0.042794	-0.0247079	0.245021			0.0542068	-0.0938862	0.21645
		0	0.0393925	0.254009			-0.00630288	0	0.252535			0.0223864	0.0223864	0.248545			0.0165034	-0.0165034	0.250834			-0.0154446	-0.00891718	0.253152			-0.0481831	-0.0834531	0.228024			0.0621824	-0.035902	0.237345			0.0543021	-0.0940512	0.216246
		0	0.037362	0.254258			-0.0125363	0	0.25211			0.00311463	0.00311463	0.253616			0.0146067	-0.0146067	0.251057			-0.0185349	-0.0107015	0.252995			-0.0489997	-0.0848675	0.226935			0.0638442	-0.0368615	0.237345			0.049299	-0.0853859	0.221075
		0	0.0340571	0.254706			-0.0177762	0	0.251532			-0.00719351	-0.00719351	0.252982			0.0103369	-0.0103369	0.251209			-0.0233781	-0.0134978	0.252664			-0.0489997	-0.0848675	0.22639			0.0643982	-0.0371814	0.236705			0.0407582	-0.0705932	0.232284
		0	0.0311462	0.255067			-0.0271591	0	0.250221			-0.0105575	-0.0105575	0.252473			0.0059981	-0.0059981	0.251556			-0.0266212	-0.0153702	0.252121			-0.0492719	-0.0853389	0.226935			0.0638442	-0.0368615	0.236705			0.0362209	-0.0627346	0.236555
		0	0.0257778	0.255451			-0.0423558	0	0.248284			-0.0152042	-0.0152042	0.252204			0.000301487	-0.000301487	0.251215			-0.0326395	-0.018845	0.251077			-0.0495441	-0.0858104	0.227479			0.0621824	-0.035902	0.238624			0.0303491	-0.0525646	0.24296
		0	0.0173285	0.255764			-0.0795194	0	0.236109			-0.0183716	-0.0183716	0.25193			-0.00711869	0.00711869	0.250498			-0.0394927	-0.0228018	0.250519			-0.0473665	-0.0820387	0.228568			0.043348	-0.0250277	0.244381			0.0249197	-0.0431609	0.246232
		0	0.00284182	0.256425			-0.107072	0	0.223935			-0.0199119	-0.0199119	0.251733			-0.0132318	0.0132318	0.24946			-0.0513933	-0.0296728	0.244733			-0.0323952	-0.0561085	0.242723			0.0156504	-0.00903604	0.252697			0.0217429	-0.0376587	0.24796
		0	-0.00872732	0.255139			-0.111557	0	0.21945			-0.0217199	-0.0217199	0.251604			-0.0216215	0.0216215	0.248352			-0.0770736	-0.0444998	0.233161			-0.0168795	-0.0292353	0.252522			-0.00318392	0.00183829	0.253976			0.0191916	-0.0332399	0.249338
		0	-0.0408638	0.248712			-0.110275	0	0.220731			-0.0233283	-0.0233283	0.251245			-0.0580046	0.0580046	0.229295			-0.0927323	-0.0535406	0.219419			-0.0111632	-0.0193346	0.253611			-0.0114932	0.00663579	0.255255			0.0169751	-0.0294009	0.250231
		0	-0.0633594	0.240999			-0.110275	0	0.220731			-0.0244863	-0.0244863	0.250972			-0.0596746	0.0596746	0.229366			-0.0946114	-0.0546255	0.219419			-0.00463027	-0.00801963	0.2547			-0.0186946	0.0107936	0.254616			0.0157021	-0.027196	0.250586
		0	-0.0691439	0.239714			-0.108994	0	0.220731			-0.0252434	-0.0252434	0.25103			-0.0596595	0.0596595	0.229385			-0.0927323	-0.0535406	0.219419			0.000541625	0.000938094	0.2547			-0.0235034	0.0135701	0.255493			0.0149821	-0.025949	0.250884
		0	-0.0697867	0.240357			-0.0775972	0	0.238672			-0.0265301	-0.0265301	0.250751			-0.046326	0.046326	0.238188			-0.0864689	-0.0499243	0.225205			0.00233152	0.0040382	0.256742			-0.0268107	0.0154796	0.255055			0.0139093	-0.024091	0.251063
		0	-0.0640021	0.240999			-0.0449188	0	0.248924			-0.0279924	-0.0279924	0.250367			-0.0315033	0.0315033	0.245176			-0.0620413	-0.0358206	0.241117			0.00545863	0.00945435	0.256625			-0.0285296	0.0164721	0.254881			0.0127035	-0.0220025	0.25139
		0	-0.0299374	0.25064			-0.0333852	0	0.250206			-0.0290548	-0.0290548	0.249882			-0.0144347	0.0144347	0.250893			-0.0513933	-0.0296728	0.245456			0.00785347	0.0136022	0.256389			-0.0308582	0.0178165	0.254592			0.011798	-0.0204342	0.251665
		0	-0.0132264	0.253854			-0.023774	0	0.251487			-0.0310266	-0.0310266	0.249613			-0.00923292	0.00923292	0.250719			-0.0413717	-0.0238867	0.249073			0.00918023	0.0159002	0.256268			-0.033005	0.019056	0.25415			0.0101773	-0.0176271	0.251983
		0	0.00348455	0.257068			-0.018757	0	0.251729			-0.0344178	-0.0344178	0.248334			-0.00222638	0.00222638	0.251646			-0.0332292	-0.0191854	0.252689			0.0110609	0.0191574	0.255963			-0.0344096	0.019867	0.253854			0.00820414	-0.0142096	0.252269
		0	0.0156964	0.255139			-0.0124148	0	0.252274			-0.0392676	-0.0392676	0.246203			0.00350394	-0.00350394	0.251866			-0.0290573	-0.0167768	0.25194			0.0125574	0.0217495	0.255531			-0.0372363	0.021499	0.253276			0.00637888	-0.0110482	0.252275
		0	0.022065	0.256179			-0.00742325	0	0.25266			-0.0466333	-0.0466333	0.244742			0.00818159	-0.00818159	0.251874			-0.0249083	-0.0143812	0.252659			0.0139465	0.0241553	0.255322			-0.0399698	0.0230773	0.252686			0.00183769	-0.00318289	0.252235
		0	0.0278436	0.25584			-0.003176	0	0.252847			-0.0578378	-0.0578378	0.237136			0.0107454	-0.0107454	0.251868			-0.0217892	-0.0125804	0.252915			0.014979	0.0259436	0.254928			-0.0419225	0.0242047	0.252097			-0.00675015	0.0116913	0.250967
		0	0.0304873	0.255544			-0.000668071	0	0.25282			-0.058286	-0.058286	0.238404			0.0128564	-0.0128564	0.251891			-0.0199263	-0.0115048	0.252961			0.0164059	0.028415	0.254631			-0.0460501	0.0265878	0.250854			-0.0216966	0.0375785	0.245096
		0	0.0334368	0.255235			0.00253775	0	0.25284			-0.0569415	-0.0569415	0.238404			0.0163816	-0.0163816	0.251586			-0.0173339	-0.010008	0.253166			0.0180769	0.0313091	0.253979			-0.0513106	0.0296251	0.248902			-0.0334402	0.0579185	0.237089
		0	0.0355624	0.255086			0.00542361	0	0.252804			-0.0493224	-0.0493224	0.240939			0.0187307	-0.0187307	0.25113			-0.0146265	-0.00844487	0.253218			0.0192035	0.0332605	0.253438			-0.0564052	0.0325665	0.246986			-0.0427818	0.0740981	0.228014
		0	0.0368038	0.254704			0.00735022	0	0.252756			-0.040807	-0.040807	0.247911			0.0194895	-0.0194895	0.251015			-0.0129901	-0.00750008	0.253351			0.0212916	0.0368771	0.252385			-0.0674423	0.038939	0.240543			-0.0435825	0.0754849	0.228014
		0	0.0385089	0.254361			0.010366	0	0.252371			-0.0376697	-0.0376697	0.248545			0.0223728	-0.0223728	0.250327			-0.0103227	-0.00595998	0.253485			0.0245702	0.0425556	0.250196			-0.0763633	0.0440897	0.237373			-0.0427818	0.0740981	0.229082
		0	0.040255	0.254005			0.0137955	0	0.252091			-0.0334879	-0.0334879	0.248929			0.0245447	-0.0245447	0.249973			-0.00742363	-0.00428616	0.253358			0.0340228	0.0589276	0.242178			-0.0764272	0.0441266	0.237334			-0.0417142	0.072249	0.229082
		0	0.0412727	0.253935			0.0163226	0	0.251784			-0.0321482	-0.0321482	0.249324			0.0258898	-0.0258898	0.249652			-0.0040144	-0.00231779	0.253293			0.0454555	0.0787288	0.231834			-0.0765094	0.044174	0.237246			-0.0339741	0.0588431	0.238156
		0	0.0431398	0.253518			0.0212878	0	0.251279			-0.0306387	-0.0306387	0.249927			0.0284495	-0.0284495	0.249056			-0.0026606	-0.00153614	0.253171			0.0552549	0.0957014	0.217135			-0.0696581	0.0402183	0.241183			-0.0187607	0.0324935	0.245629
		0	0.0453597	0.252869			0.0270282	0	0.250531			-0.0293737	-0.0293737	0.250219			0.0312716	-0.0312716	0.247902			0.00385992	0.00222859	0.252918			0.0542875	0.094026	0.219355			-0.0588611	0.0339845	0.246167			-0.00835156	0.0144649	0.250434
		0	0.0484845	0.252125			0.0342171	0	0.248923			-0.0280072	-0.0280072	0.250522			0.0324365	-0.0324365	0.247545			0.0109991	0.0063505	0.252416			0.0542553	0.0939702	0.219374			-0.054749	0.0316103	0.248111			0.00125687	-0.0021769	0.252569
		0	0.0528485	0.250883			0.03987	0	0.247752			-0.0265301	-0.0265301	0.250983			0.0435087	-0.0435087	0.24327			0.0171841	0.00992151	0.251906			0.0465443	0.0806147	0.228568			-0.049844	0.0287783	0.249799			0.00392588	-0.00679963	0.252035
		0	0.0600448	0.248069			0.0563201	0	0.24508			-0.0257368	-0.0257368	0.251023			0.0614757	-0.0614757	0.22993			0.0319111	0.0184244	0.249073			0.0389225	0.0674138	0.239456			-0.0457486	0.0264137	0.251219			0.00745722	-0.0129159	0.252541
		0	0.0754703	0.242927			0.0915615	0	0.229702			-0.0243729	-0.0243729	0.251276			0.0644995	-0.0644995	0.228053			0.0626022	0.0361444	0.238224			0.0310286	0.0537415	0.244356			-0.0435116	0.0251222	0.251815			0.00923946	-0.0160027	0.252496
		0	0.0825781	0.240044			0.1018	0	0.221115			-0.0226935	-0.0226935	0.251508			0.0648777	-0.0648777	0.228475			0.0857771	0.0495249	0.228821			0.0261289	0.0452552	0.2498			-0.040532	0.0234018	0.252622			0.0106285	-0.0184086	0.252443
		0	0.082705	0.239941			0.102817	0	0.220855			-0.0212183	-0.0212183	0.251846			0.0565348	-0.0565348	0.235648			0.0876561	0.0506098	0.228098			0.0216965	0.0375783	0.252082			-0.0379271	0.0218979	0.253314			0.0113993	-0.0197436	0.252248
		0	0.0703285	0.245499			0.103041	0	0.220702			-0.0182458	-0.0182458	0.252119			0.0497971	-0.0497971	0.241365			0.0864034	0.0498865	0.228821			0.0205358	0.0355681	0.252525			-0.0359744	0.0207704	0.25383			0.0124887	-0.0216304	0.252031
		0	0.0585135	0.248975			0.101173	0	0.223294			-0.0136578	-0.0136578	0.252589			0.0384395	-0.0384395	0.245171			0.0857771	0.0495249	0.230268			0.0187972	0.0325567	0.25351			-0.0338477	0.0195426	0.254239			0.0136167	-0.0235841	0.25179
		0	0.0548341	0.250311			0.0704166	0	0.239954			-0.00919555	-0.00919555	0.252522			0.0340083	-0.0340083	0.247099			0.0638549	0.0368677	0.238224			0.0174203	0.030172	0.254204			-0.0314443	0.0181549	0.254589			0.0144331	-0.0249981	0.251511
		0	0.0512584	0.251187			0.0511941	0	0.247002			0.000425552	0.000425552	0.252348			0.0309838	-0.0309838	0.24829			0.0369219	0.0213175	0.247626			0.0160677	0.0278293	0.254458			-0.0285496	0.0164836	0.255046			0.0158101	-0.0273831	0.25117
		0	0.0483021	0.252009			0.038666	0	0.248412			0.0183527	0.0183527	0.248545			0.0289519	-0.0289519	0.248944			0.0231422	0.0133615	0.251966			0.0150878	0.0261322	0.254711			-0.025985	0.0150029	0.25533			0.0174511	-0.0302253	0.250557
		0	0.0461863	0.252551			0.0338029	0	0.249416			0.0510699	0.0510699	0.236502			0.0266048	-0.0266048	0.24955			0.0175051	0.0101068	0.252689			0.0134105	0.023227	0.255208			-0.0205769	0.0118804	0.255788			0.0190824	-0.0330508	0.24964
		0	0.0445969	0.252767			0.0276712	0	0.250774			0.0532932	0.0532932	0.234763			0.0245814	-0.0245814	0.250017			0.00932914	0.00538634	0.252653			0.0117265	0.0203103	0.255584			-0.012508	0.00722172	0.256109			0.0239435	-0.0414701	0.247231
		0	0.043	0.253172			0.0227164	0	0.251582			0.0534857	0.0534857	0.23478			0.023131	-0.023131	0.25037			0.00434082	0.00250625	0.253042			0.0105416	0.018258	0.255826			-0.00650763	0.00375729	0.254616			0.0279742	-0.0484513	0.24446
		0	0.0420799	0.253341			0.0201126	0	0.251878			0.0510699	0.0510699	0.237136			0.0210085	-0.0210085	0.250669			0.00159385	0.000920236	0.253069			0.00800666	0.0138675	0.255976			0.0123267	-0.00711704	0.253336			0.033285	-0.0576496	0.239758
		0	0.0405282	0.253693			0.0165434	0	0.252191			0.0246273	0.0246273	0.247277			0.01865	-0.01865	0.251113			-0.00212341	-0.00122599	0.253452			0.00508332	0.00880431	0.256254			0.043348	-0.0250277	0.24566			0.0426265	-0.0738291	0.230683
		0	0.0386125	0.254075			0.0133328	0	0.252536			0.00356281	0.00356281	0.253616			0.0161045	-0.0161045	0.251281			-0.0050139	-0.00289486	0.253544			0.00272176	0.00471408	0.256385			0.0588586	-0.0339831	0.240543			0.0554378	-0.0960182	0.214669
		0	0.0362999	0.254509			0.0113916	0	0.252792			-0.00584897	-0.00584897	0.253616			0.0140412	-0.0140412	0.251601			-0.0081067	-0.00468054	0.253474			-0.00196723	-0.00340724	0.256166			0.0655061	-0.0378211	0.236705			0.0542299	-0.0939262	0.216339
		0	0.033628	0.254866			0.00841545	0	0.252768			-0.0107789	-0.0107789	0.253616			0.0117246	-0.0117246	0.251582			-0.00967658	-0.00558694	0.253334			-0.00787595	-0.0136411	0.25532			0.0649521	-0.0375012	0.236065			0.0554378	-0.0960182	0.215203
		0	0.02913	0.255256			0.00532845	0	0.252884			-0.0150752	-0.0150752	0.25238			0.00702772	-0.00702772	0.251825			-0.0121901	-0.00703814	0.253274			-0.0160629	-0.0278209	0.250889			0.0643982	-0.0371814	0.236705			0.0447617	-0.0775273	0.22748
		0	0.0228579	0.255845			0.00299999	0	0.252943			-0.0183899	-0.0183899	0.252142			0.00181416	-0.00181416	0.251639			-0.0147848	-0.00853626	0.253309			-0.0280399	-0.0485651	0.245445			0.0632903	-0.0365417	0.237984			0.0367547	-0.0636591	0.236021
		0	0.0162317	0.255855			-0.000757711	0	0.252897			-0.0199065	-0.0199065	0.251991			-0.00271442	0.00271442	0.251357			-0.016561	-0.0095618	0.253131			-0.0451888	-0.078267	0.230201			0.0472257	-0.0272666	0.243741			0.0322174	-0.0558005	0.241359
		0	0.00195486	0.255511			-0.00525548	0	0.252657			-0.0217845	-0.0217845	0.251651			-0.0142799	0.0142799	0.249604			-0.0207543	-0.0119828	0.252914			-0.0484553	-0.0839245	0.22639			0.0173123	-0.00999554	0.252057			0.0258205	-0.0447211	0.245833
		0	-0.0170828	0.254497			-0.0112971	0	0.252249			-0.0234374	-0.0234374	0.251429			-0.0189264	0.0189264	0.249623			-0.0235939	-0.0136223	0.252497			-0.0489997	-0.0848675	0.22639			0.00512535	-0.00295921	0.253976			0.0223569	-0.0387222	0.24768
		0	-0.0575748	0.241642			-0.0162704	0	0.251763			-0.0246195	-0.0246195	0.251236			-0.0544112	0.0544112	0.233107			-0.0287481	-0.0165982	0.251666			-0.0492719	-0.0853389	0.22639			-0.0103853	0.00599612	0.253976			0.0203857	-0.035308	0.248833
		0	-0.0672158	0.238428			-0.0251933	0	0.250436			-0.0253612	-0.0253612	0.251076			-0.0596125	0.0596125	0.229642			-0.0330683	-0.0190925	0.250852			-0.0500885	-0.0867533	0.225846			-0.0170327	0.00983413	0.255255			0.0181021	-0.0313528	0.249821
		0	-0.0685012	0.239714			-0.0378705	0	0.248924			-0.0266664	-0.0266664	0.250843			-0.0596854	0.0596854	0.229532			-0.0476352	-0.027503	0.246903			-0.0500885	-0.0867533	0.224757			-0.0216317	0.0124894	0.255941			0.0162708	-0.028181	0.250478
		0	-0.066573	0.239071			-0.0545301	0	0.245721			-0.0280157	-0.0280157	0.250566			-0.0485719	0.0485719	0.235012			-0.067052	-0.0387137	0.236777			-0.0479109	-0.0829816	0.228568			-0.0254598	0.0146997	0.255626			0.0155265	-0.0268919	0.250841
		0	-0.0614312	0.242285			-0.0981013	0	0.223935			-0.0290822	-0.0290822	0.250053			-0.025664	0.025664	0.247717			-0.0870952	-0.0502859	0.225205			-0.0326674	-0.0565799	0.241634			-0.0284249	0.0164116	0.255364			0.0144155	-0.0249677	0.251095
		0	-0.020677	0.253127			-0.112198	0	0.218809			-0.0310006	-0.0310006	0.249736			-0.0131647	0.0131647	0.25019			-0.0927323	-0.0535406	0.221588			-0.021507	-0.0372501	0.248711			-0.0308607	0.017818	0.255023			0.0133094	-0.0230519	0.251309
		0	-0.00294275	0.253854			-0.112839	0	0.217528			-0.0339509	-0.0339509	0.248465			-0.0102536	0.0102536	0.250747			-0.0946114	-0.0546255	0.219419			-0.010891	-0.0188632	0.253067			-0.0322672	0.01863	0.254718			0.0119427	-0.0206848	0.251741
		0	0.00477001	0.257068			-0.112198	0	0.216887			-0.0368846	-0.0368846	0.247704			-0.000821212	0.000821212	0.251971			-0.0858425	-0.0495626	0.227375			-0.00653571	-0.0113198	0.2547			-0.0344204	0.0198732	0.254397			0.0109907	-0.019036	0.251883
		0	0.0176246	0.256425			-0.0840047	0	0.232265			-0.0452888	-0.0452888	0.245376			0.00476188	-0.00476188	0.252236			-0.0601622	-0.0347357	0.240393			-0.00136381	-0.00236212	0.255244			-0.0361466	0.0208699	0.254069			0.00916283	-0.01587	0.252267
		0	0.0249646	0.255944			-0.0487633	0	0.24508			-0.0578378	-0.0578378	0.238404			0.00781594	-0.00781594	0.252107			-0.0470089	-0.0271414	0.248349			0.00216198	0.00374455	0.256811			-0.0389105	0.0224656	0.253402			0.00677524	-0.0117347	0.252515
		0	0.0297477	0.255689			-0.036589	0	0.248924			-0.0573897	-0.0573897	0.238404			0.0115987	-0.0115987	0.252068			-0.040119	-0.0231634	0.251242			0.00530584	0.00918971	0.256797			-0.041885	0.024183	0.252646			0.00433548	-0.00750905	0.252552
		0	0.0321704	0.255553			-0.026337	0	0.251487			-0.0511151	-0.0511151	0.241573			0.0145132	-0.0145132	0.251925			-0.0319765	-0.0184622	0.252689			0.00781575	0.0135369	0.256692			-0.0457502	0.0264146	0.251429			-0.00301354	0.00521945	0.251501
		0	0.0347954	0.255275			-0.0201899	0	0.251478			-0.0439443	-0.0439443	0.24601			0.0162655	-0.0162655	0.25172			-0.02845	-0.0164261	0.252057			0.0092261	0.0159796	0.256564			-0.0491341	0.0283684	0.250343			-0.0136896	0.0237104	0.248298
		0	0.0360589	0.255121			-0.0131349	0	0.25211			-0.0399106	-0.0399106	0.247911			0.0186935	-0.0186935	0.251329			-0.0227731	-0.0131485	0.25285			0.0109466	0.0189595	0.256261			-0.0559756	0.0323184	0.247568			-0.0243656	0.0422013	0.242427
		0	0.0377674	0.254698			-0.0077243	0	0.252579			-0.0342241	-0.0342241	0.249052			0.0201243	-0.0201243	0.251132			-0.0208152	-0.012018	0.252932			0.011882	0.0205797	0.256009			-0.0663344	0.0382993	0.241822			-0.0406466	0.0703999	0.230149
		0	0.0396438	0.254266			-0.00488482	0	0.252825			-0.0328718	-0.0328718	0.249559			0.0230106	-0.0230106	0.250521			-0.0181657	-0.0104883	0.253032			0.0133376	0.0231008	0.255648			-0.0746437	0.0430968	0.235426			-0.0430487	0.0745603	0.226946
		0	0.0412073	0.254246			-0.00120332	0	0.252888			-0.0306466	-0.0306466	0.250072			0.0245067	-0.0245067	0.25014			-0.0156132	-0.00901458	0.253126			0.0143023	0.0247716	0.255429			-0.0777126	0.0448687	0.2368			-0.0430487	0.0745603	0.226946
		0	0.0422909	0.253837			0.00224605	0	0.252923			-0.0297846	-0.0297846	0.250126			0.0266174	-0.0266174	0.249661			-0.0139475	-0.00805281	0.253161			0.0162005	0.0280593	0.254983			-0.0776605	0.0448386	0.236808			-0.0433156	0.0750226	0.226946
		0	0.0443702	0.253513			0.00519128	0	0.252703			-0.0284831	-0.0284831	0.250494			0.0292854	-0.0292854	0.24904			-0.0114907	-0.00663436	0.253261			0.0179297	0.0310542	0.254248			-0.0691041	0.0398985	0.240543			-0.0387783	0.067164	0.232818
		0	0.047022	0.252883			0.00708087	0	0.252661			-0.0269828	-0.0269828	0.250957			0.0312181	-0.0312181	0.248237			-0.00881486	-0.00508941	0.253246			0.0190496	0.0329939	0.253907			-0.0624567	0.0360605	0.243741			-0.0230311	0.0398899	0.244028
		0	0.0491159	0.252248			0.0100252	0	0.252586			-0.0262199	-0.0262199	0.251014			0.0350988	-0.0350988	0.24669			-0.00692324	-0.00399725	0.253352			0.0211333	0.0366029	0.252682			-0.0550032	0.0317571	0.248199			-0.0147572	0.0255594	0.2499
		0	0.0545444	0.250652			0.0133792	0	0.25234			-0.0249687	-0.0249687	0.251265			0.0471021	-0.0471021	0.242635			-0.0034972	-0.00201917	0.253344			0.024502	0.0424375	0.250615			-0.0498908	0.0288053	0.250097			-0.00488185	0.00845536	0.252035
		0	0.0684003	0.247427			0.0171347	0	0.251775			-0.0233866	-0.0233866	0.251654			0.059679	-0.059679	0.233107			0.00103565	0.000597947	0.253224			0.0304842	0.0527986	0.247078			-0.0469529	0.027109	0.25105			0.00232448	-0.00402599	0.252035
		0	0.084176	0.239997			0.0205332	0	0.251206			-0.0213683	-0.0213683	0.251739			0.0652773	-0.0652773	0.228266			0.00481886	0.00278225	0.253033			0.0454555	0.0787288	0.23129			-0.0437548	0.0252626	0.252094			0.00513724	-0.00889769	0.252826
		0	0.0843684	0.239827			0.0260372	0	0.250585			-0.0194721	-0.0194721	0.252108			0.0654298	-0.0654298	0.228142			0.0119418	0.00689478	0.252501			0.0538144	0.0932066	0.220583			-0.0409873	0.0236647	0.25266			0.00816786	-0.0141467	0.252832
		0	0.0793267	0.242927			0.0329627	0	0.249396			-0.0151637	-0.0151637	0.252425			0.0578823	-0.0578823	0.235012			0.0231422	0.0133615	0.251966			0.0538372	0.0932459	0.220551			-0.0393484	0.0227185	0.253279			0.00975978	-0.0169039	0.252626
		0	0.0703285	0.246141			0.0384454	0	0.248335			-0.00891691	-0.00891691	0.252515			0.0448237	-0.0448237	0.242206			0.0400536	0.0231256	0.246903			0.0539577	0.0934548	0.220394			-0.0365921	0.0211271	0.253932			0.0106204	-0.0183945	0.252435
		0	0.0578167	0.249569			0.0518348	0	0.24508			-0.00248586	-0.00248586	0.252364			0.0377034	-0.0377034	0.24596			0.0632285	0.0365061	0.2375			0.0522606	0.0905153	0.222035			-0.0342969	0.0198019	0.254361			0.0117892	-0.0204189	0.252144
		0	0.0546315	0.250768			0.085154	0	0.232265			0.0111819	0.0111819	0.250447			0.0345432	-0.0345432	0.247232			0.0864034	0.0498865	0.230991			0.0443666	0.076843	0.232379			-0.0327976	0.0189362	0.254696			0.012851	-0.0222579	0.251989
		0	0.0510801	0.25161			0.106299	0	0.222013			0.0425545	0.0425545	0.23777			0.0315196	-0.0315196	0.248328			0.0882825	0.0509714	0.228821			0.0332062	0.0575132	0.244356			-0.0301624	0.0174148	0.255143			0.0141484	-0.024505	0.251673
		0	0.0476624	0.252501			0.102854	0	0.220578			0.0528971	0.0528971	0.234896			0.0290296	-0.0290296	0.249037			0.0870298	0.0502482	0.230991			0.027531	0.0476837	0.248712			-0.0266194	0.0153692	0.255551			0.0149517	-0.0258963	0.251567
		0	0.0463217	0.252869			0.103334	0	0.220451			0.0534426	0.0534426	0.234744			0.0260984	-0.0260984	0.249945			0.0845244	0.0488016	0.230268			0.0233785	0.0404915	0.251584			-0.0233333	0.0134719	0.255996			0.0164229	-0.0284445	0.251136
		0	0.0444263	0.253085			0.101173	0	0.223935			0.0501735	0.0501735	0.236502			0.0247551	-0.0247551	0.250366			0.0557123	0.0321665	0.242563			0.021397	0.0370597	0.252733			-0.0161531	0.00932628	0.256341			0.0175082	-0.0303242	0.250635
		0	0.0433193	0.253384			0.0684944	0	0.241876			0.03135	0.03135	0.244108			0.02275	-0.02275	0.250601			0.04068	0.0234873	0.248349			0.0194552	0.0336964	0.253733			-0.00595368	0.00343746	0.257814			0.0200711	-0.0347631	0.249492
		0	0.0412623	0.253805			0.0511941	0	0.247002			0.00580371	0.00580371	0.251714			0.0213437	-0.0213437	0.250951			0.0262739	0.0151697	0.251966			0.0179738	0.0311306	0.254221			0.0112188	-0.00647738	0.253336			0.0251959	-0.0436392	0.246564
		0	0.0396821	0.253956			0.0385246	0	0.248755			-0.00315989	-0.00315989	0.252982			0.0190165	-0.0190165	0.251332			0.0162524	0.00938358	0.253412			0.0168015	0.0291002	0.254933			0.031715	-0.0183112	0.248219			0.0311498	-0.0539514	0.240291
		0	0.0377805	0.254299			0.0334788	0	0.24979			-0.0116753	-0.0116753	0.25425			0.0165491	-0.0165491	0.251561			0.0106152	0.00612888	0.254135			0.0154335	0.0267308	0.255203			0.0588586	-0.0339831	0.237984			0.0367547	-0.0636591	0.237089
		0	0.0361969	0.254689			0.027412	0	0.250709			-0.0140779	-0.0140779	0.252584			0.0145479	-0.0145479	0.251649			0.00538583	0.0031096	0.253012			0.0138365	0.0239648	0.25553			0.061923	-0.0357523	0.238081			0.04663	-0.0807632	0.225879
		0	0.0313807	0.255166			0.0225059	0	0.251514			-0.0176142	-0.0176142	0.252317			0.0107623	-0.0107623	0.251774			0.00112214	0.000647889	0.253163			0.0126701	0.0219446	0.256006			0.0623241	-0.0359839	0.23796			0.054213	-0.0938969	0.216307
		0	0.0262614	0.255432			0.0197101	0	0.251858			-0.0202996	-0.0202996	0.251986			0.00614757	-0.00614757	0.251929			-0.00229752	-0.00132651	0.253238			0.0109476	0.0189613	0.256237			0.0624226	-0.0360408	0.237963			0.0543425	-0.0941212	0.21627
		0	0.0211305	0.255647			0.0160368	0	0.252247			-0.0216099	-0.0216099	0.251806			0.000307919	-0.000307919	0.251779			-0.00453922	-0.00262079	0.253319			0.00885972	0.015345	0.25658			0.0627612	-0.0362363	0.237993			0.0551709	-0.0955559	0.213601
		0	0.00991185	0.255782			0.0129022	0	0.252589			-0.0233652	-0.0233652	0.251613			-0.00707852	0.00707852	0.250987			-0.00738124	-0.00426169	0.25338			0.00729249	0.0126306	0.256633			0.0610745	-0.0352624	0.239903			0.04663	-0.0807632	0.228014
		0	-0.00679913	0.255782			0.0109217	0	0.252856			-0.0245307	-0.0245307	0.251219			-0.00993746	0.00993746	0.25053			-0.0099125	-0.00572315	0.25338			0.00381913	0.00661474	0.256797			0.0361466	-0.0208699	0.24694			0.0378223	-0.0655082	0.236555
		0	-0.0382929	0.249998			0.00823828	0	0.252851			-0.0253003	-0.0253003	0.25122			-0.0315033	0.0315033	0.245176			-0.0114861	-0.00663171	0.253224			-0.000258067	-0.000446973	0.256862			0.0106649	-0.00615755	0.253976			0.0335519	-0.0581119	0.239758
		0	-0.0620739	0.242927			0.00503501	0	0.252908			-0.0265188	-0.0265188	0.25092			-0.0580046	0.0580046	0.231836			-0.014058	-0.00811663	0.25326			-0.00358362	-0.00620682	0.256537			-0.00650763	0.00375729	0.256535			0.0270678	-0.0468814	0.245117
		0	-0.0685012	0.240357			0.00157729	0	0.253012			-0.0278533	-0.0278533	0.250681			-0.0594683	0.0594683	0.229549			-0.0185333	-0.0107005	0.253418			-0.0095916	-0.0166127	0.255551			-0.0126011	0.00727546	0.256535			0.0228363	-0.0395525	0.247835
		0	-0.0710721	0.239714			-0.000972484	0	0.252966			-0.0295978	-0.0295978	0.250342			-0.059408	0.059408	0.229527			-0.0206508	-0.0119231	0.253216			-0.0198737	-0.0344213	0.249256			-0.0198025	0.0114333	0.255895			0.0209135	-0.0362222	0.248818
		0	-0.0659303	0.242285			-0.00553517	0	0.252689			-0.0307907	-0.0307907	0.249878			-0.0530636	0.0530636	0.233107			-0.0246875	-0.0142538	0.252821			-0.0405613	-0.0702522	0.236734			-0.0244573	0.0141208	0.256166			0.018607	-0.0322272	0.24986
		0	-0.0395784	0.249998			-0.011683	0	0.2523			-0.0334594	-0.0334594	0.249075			-0.030605	0.030605	0.245176			-0.0299161	-0.0172726	0.251808			-0.0473665	-0.0820387	0.229112			-0.0266868	0.0154081	0.25589			0.0167207	-0.0289602	0.250744
		0	-0.0112982	0.255782			-0.0166372	0	0.251692			-0.0375947	-0.0375947	0.247524			-0.0144083	0.0144083	0.249851			-0.0381063	-0.0220013	0.249599			-0.0492719	-0.0853389	0.227479			-0.029437	0.016996	0.255573			0.0159586	-0.0276402	0.250905
		0	-0.000371828	0.257068			-0.026087	0	0.25039			-0.0427245	-0.0427245	0.245262			-0.00597155	0.00597155	0.251265			-0.0463825	-0.0267798	0.248349			-0.0495441	-0.0858104	0.227479			-0.0317114	0.0183091	0.255319			0.0148708	-0.0257563	0.251086
		0	0.01184	0.25771			-0.0397928	0	0.249565			-0.0564933	-0.0564933	0.239672			-0.0016331	0.0016331	0.25193			-0.0664257	-0.038352	0.238947			-0.0489997	-0.0848675	0.228024			-0.0331276	0.0191268	0.255138			0.0137243	-0.0237704	0.251468
		0	0.0221237	0.256425			-0.0705489	0	0.239313			-0.0591824	-0.0591824	0.23777			0.00402136	-0.00402136	0.252192			-0.090227	-0.0520941	0.223035			-0.0489997	-0.0848675	0.228024			-0.0354182	0.0204493	0.254781			0.0129249	-0.022386	0.251622
		0	0.0266558	0.256014			-0.101305	0	0.222654			-0.0591824	-0.0591824	0.239038			0.00853588	-0.00853588	0.252178			-0.0933587	-0.0539023	0.217972			-0.0489997	-0.0848675	0.227479			-0.0380469	0.021967	0.254053			0.0115033	-0.0199237	0.252011
		0	0.0307633	0.255454			-0.111557	0	0.21945			-0.0488742	-0.0488742	0.242841			0.0110016	-0.0110016	0.252151			-0.0927323	-0.0535406	0.219419			-0.0470942	-0.0815672	0.229112			-0.0409318	0.0236327	0.253305			0.00968947	-0.0167822	0.252378
		0	0.0339282	0.255227			-0.109635	0	0.217528			-0.0443924	-0.0443924	0.24601			0.0140355	-0.0140355	0.252019			-0.0908533	-0.0524557	0.220865			-0.033484	-0.0579943	0.242723			-0.0432498	0.024971	0.252691			0.00734795	-0.0127266	0.252468
		0	0.0360378	0.254906			-0.110916	0	0.21945			-0.0369878	-0.0369878	0.248143			0.0167153	-0.0167153	0.251703			-0.0676784	-0.0390753	0.2375			-0.0171517	-0.0297067	0.251978			-0.0476981	0.0275393	0.251305			0.00490903	-0.00850244	0.252697
		0	0.0372356	0.254784			-0.111557	0	0.21945			-0.0334903	-0.0334903	0.249183			0.0191752	-0.0191752	0.251357			-0.0501406	-0.0289495	0.246179			-0.0114354	-0.0198061	0.2547			-0.0541475	0.031263	0.247579			-0.00194594	0.00337036	0.250434
		0	0.0388923	0.254288			-0.0942567	0	0.229061			-0.0317874	-0.0317874	0.249723			0.020618	-0.020618	0.251099			-0.0407454	-0.0235251	0.250519			-0.00544689	-0.009434	0.255788			-0.0585791	0.0338216	0.245021			-0.0118213	0.0204744	0.248832
		0	0.04014	0.254289			-0.0532486	0	0.24508			-0.0302011	-0.0302011	0.250186			0.0227484	-0.0227484	0.25066			-0.0332292	-0.0191854	0.252689			-0.00190822	-0.00330504	0.256333			-0.0696581	0.0402183	0.238624			-0.0224973	0.0389653	0.243494
		0	0.0417767	0.254026			-0.0353075	0	0.248924			-0.0293226	-0.0293226	0.250489			0.0249137	-0.0249137	0.250295			-0.0286218	-0.0165253	0.252075			0.00180341	0.00312351	0.257366			-0.0774804	0.0447347	0.23751			-0.0398459	0.0690131	0.231217
		0	0.04366	0.253502			-0.0276185	0	0.252769			-0.0277591	-0.0277591	0.250604			0.0262419	-0.0262419	0.249898			-0.0245408	-0.014169	0.252704			0.00501665	0.00868884	0.257351			-0.0774949	0.044743	0.237481			-0.0433156	0.0750226	0.226412
		0	0.0460457	0.252874			-0.0187151	0	0.251594			-0.0264378	-0.0264378	0.250846			0.0288444	-0.0288444	0.249259			-0.0209028	-0.0120686	0.25315			0.00678307	0.0117483	0.257299			-0.0735357	0.0424571	0.239264			-0.0430487	0.0745603	0.226946
		0	0.0480403	0.252375			-0.0122993	0	0.252172			-0.0256361	-0.0256361	0.251221			0.0317656	-0.0317656	0.248083			-0.0190808	-0.0110166	0.25331			0.00890066	0.0154159	0.256918			-0.0668883	0.0386191	0.243102			-0.0427818	0.0740981	0.228014
		0	0.0522303	0.251555			-0.00717838	0	0.25256			-0.0242444	-0.0242444	0.251221			0.0343415	-0.0343415	0.246969			-0.0165559	-0.00955881	0.253328			0.0107368	0.0185961	0.256692			-0.0574712	0.033182	0.24694			-0.034241	0.0593053	0.236021
		0	0.0613303	0.248712			-0.00288438	0	0.252958			-0.0224944	-0.0224944	0.251746			0.0387551	-0.0387551	0.244866			-0.0141208	-0.00815291	0.253382			0.0122495	0.0212162	0.256513			-0.05212	0.0300924	0.249775			-0.0195614	0.0338803	0.246697
		0	0.0716139	0.245499			-0.000307434	0	0.252928			-0.0209655	-0.0209655	0.251841			0.0619248	-0.0619248	0.231201			-0.0124362	-0.00718028	0.253427			0.0132025	0.0228668	0.256157			-0.0476752	0.0275261	0.251299			-0.0120882	0.0209367	0.250967
		0	0.0826687	0.240508			0.00312736	0	0.25291			-0.0177766	-0.0177766	0.252168			0.0649074	-0.0649074	0.228762			-0.00979934	-0.00565782	0.253408			0.0146406	0.0253575	0.255869			-0.0443249	0.0255918	0.252305			-0.00514875	0.00891764	0.252035
		0	0.0828181	0.240252			0.00595925	0	0.252665			-0.0128466	-0.0128466	0.252534			0.0650221	-0.0650221	0.228529			-0.00701827	-0.00405212	0.253401			0.0156341	0.0270782	0.255558			-0.0423503	0.0244517	0.252757			0.00339208	-0.00587508	0.252569
		0	0.0830658	0.240435			0.00779204	0	0.252681			-0.00801071	-0.00801071	0.252494			0.0551872	-0.0551872	0.236283			-0.00362937	-0.00209548	0.253446			0.0171253	0.029661	0.255151			-0.0396522	0.0228939	0.25342			0.00659489	-0.0114224	0.252569
		0	0.0736218	0.243942			0.0109068	0	0.252449			0.00266645	0.00266645	0.253616			0.041801	-0.041801	0.244			-0.000708521	-0.000409077	0.253379			0.0188968	0.0327293	0.254279			-0.0377385	0.021789	0.253821			0.0087649	-0.0151808	0.252749
		0	0.0606402	0.248504			0.0143609	0	0.252446			0.0250754	0.0250754	0.249179			0.0378218	-0.0378218	0.245913			0.00475091	0.00274302	0.253186			0.0209652	0.0363118	0.253372			-0.0352893	0.0203749	0.254416			0.00979901	-0.0169719	0.252664
		0	0.0544752	0.250843			0.0167771	0	0.252017			0.0524144	0.0524144	0.237136			0.0334518	-0.0334518	0.247624			0.0121235	0.00699973	0.252626			0.0242246	0.041957	0.251212			-0.0330002	0.0190532	0.254833			0.0110782	-0.0191874	0.252511
		0	0.05191	0.251508			0.0215673	0	0.251487			0.0535959	0.0535959	0.23498			0.0306684	-0.0306684	0.24879			0.0184058	0.0106269	0.251801			0.0337506	0.0584561	0.243811			-0.0304421	0.0175763	0.255309			0.0118608	-0.0205429	0.252444
		0	0.0490369	0.252223			0.0271987	0	0.250627			0.05366	0.05366	0.234811			0.0289765	-0.0289765	0.249341			0.0344165	0.0198709	0.247626			0.044911	0.0777859	0.232379			-0.0283909	0.016392	0.255538			0.0129289	-0.0223928	0.252104
		0	0.0469673	0.252758			0.031649	0	0.249765			0.0536994	0.0536994	0.234758			0.0267405	-0.0267405	0.250011			0.0626022	0.0361444	0.2375			0.0534652	0.0926018	0.221274			-0.0239477	0.0138266	0.256046			0.0140898	-0.0244035	0.251858
		0	0.0453047	0.252914			0.0402201	0	0.247836			0.0376245	0.0376245	0.242841			0.0244542	-0.0244542	0.250546			0.0807663	0.0466318	0.229544			0.0537819	0.0931503	0.221221			-0.0168986	0.0097567	0.256514			0.0155052	-0.0268549	0.251469
		0	0.0435986	0.253354			0.0550386	0	0.24508			0.00983733	0.00983733	0.251714			0.0232021	-0.0232021	0.250748			0.0864034	0.0498865	0.225928			0.0538284	0.0932309	0.221158			-0.0111586	0.00644264	0.256565			0.0169669	-0.0293867	0.250868
		0	0.0419625	0.253828			0.0761834	0	0.238032			0.00399478	0.00399478	0.251875			0.0209595	-0.0209595	0.25106			0.067613	0.0390375	0.23533			0.0465443	0.0806147	0.23129			0.0034635	-0.00199971	0.255895			0.0182015	-0.031525	0.250325
		0	0.0408714	0.253999			0.102114	0	0.22116								0.0186997	-0.0186997	0.251463			0.0469435	0.0271036	0.245456			0.0381059	0.0659994	0.239456			0.0294992	-0.0170319	0.249498			0.0208942	-0.0361887	0.24907
		0	0.0389297	0.254302			0.102971	0	0.220519								0.0160183	-0.0160183	0.251718			0.0294057	0.0169779	0.250519			0.0298339	0.0516723	0.247677			0.0560889	-0.0323839	0.240543			0.0263202	-0.0455866	0.246122
		0	0.0368027	0.254813			0.103012	0	0.220484								0.0140689	-0.0140689	0.252004			0.0218895	0.0126383	0.252689			0.0258175	0.0447159	0.250452			0.0638442	-0.0368615	0.236705			0.0324843	-0.0562628	0.239758
		0	0.0331126	0.255397			0.0947652	0	0.226498								0.00956318	-0.00956318	0.252276			0.0143733	0.00829868	0.252689			0.0223383	0.0386899	0.252841			0.0623015	-0.0359709	0.238106			0.0391568	-0.0678196	0.234953
		0	0.0301576	0.255392			0.0614461	0	0.243158								0.00527004	-0.00527004	0.252307			0.00873617	0.00504398	0.254859			0.0199622	0.0345745	0.25418			0.0623858	-0.0360195	0.238094			0.0495659	-0.0858482	0.221075
		0	0.0243482	0.255861			0.0505533	0	0.246362								0.00139117	-0.00139117	0.251998			0.00229547	0.00132533	0.253077			0.0188255	0.0326059	0.254542			0.0612786	-0.0353802	0.238866			0.0540682	-0.093646	0.216559
		0	0.0148131	0.256193			0.0386545	0	0.248489													-0.000326402	-0.000188454	0.253097			0.0173939	0.0301263	0.255281			0.0488875	-0.028226	0.242462			0.0541863	-0.0938507	0.216991
		0	0.00541274	0.25771			0.0315807	0	0.25007													-0.00376016	-0.00217099	0.253376			0.016461	0.0285104	0.255574			0.0195281	-0.0112749	0.252057			0.0530356	-0.0918577	0.21627
							0.0260177	0	0.250946													-0.00663504	-0.00383085	0.253346			0.0154897	0.0268281	0.255857			0.00567931	-0.00327904	0.255255			0.0434272	-0.075216	0.229615			view2
							0.0213372	0	0.251693													-0.00916211	-0.0052899	0.253441			0.0139562	0.0241722	0.256215								0.038623	-0.0668951	0.235487
							0.0188127	0	0.252029													-0.0107172	-0.00618779	0.253274			0.0117633	0.0203741	0.256666								0.0311498	-0.0539514	0.240825
							0.0152692	0	0.252329													-0.0132243	-0.0076353	0.253216			0.0103851	0.0179871	0.257072								0.0252259	-0.0436913	0.246562
							0.0121157	0	0.252636													-0.0167945	-0.00969658	0.253479			0.00761278	0.0131853	0.257334								0.0218041	-0.0377646	0.248708
							0.0102496	0	0.252753													-0.0194623	-0.0112369	0.253411			0.00579508	0.0100371	0.257549								0.0200064	-0.0346511	0.24968
							0.0072631	0	0.253074													-0.0232931	-0.0134487	0.252917			0.000841397	0.0014573	0.25751								0.0177634	-0.0307663	0.250617
							0.00406435	0	0.25287													-0.0281283	-0.0162404	0.252109													0.0161318	-0.0279403	0.251148
							0.00159077	0	0.253028													-0.0322747	-0.0186344	0.251171													0.015396	-0.0266658	0.25124
							-0.00231835	0	0.25281													-0.0419067	-0.0241955	0.248519													0.0143042	-0.0247748	0.251485
							-0.00753518	0	0.252524													-0.0564041	-0.0325659	0.243286													0.013157	-0.0227879	0.251931
							-0.0116846	0	0.252298													-0.0814581	-0.0470312	0.228098													0.0123592	-0.0214062	0.251999
							-0.0195467	0	0.251366													-0.0914797	-0.0528173	0.220142													0.0109038	-0.0188855	0.252278
							-0.0296466	0	0.250045													-0.0946114	-0.0546255	0.219419													0.00909603	-0.0157543	0.252413
							-0.0462003	0	0.246362													-0.0927323	-0.0535406	0.219419													0.00645478	-0.0111797	0.252667
							-0.0705489	0	0.239313													-0.0883479	-0.0510092	0.223758													0.00382627	-0.0066271	0.252903
							-0.108994	0	0.21945													-0.0645466	-0.0372671	0.240393													0.00271539	-0.00470306	0.252886
							-0.111557	0	0.217528													-0.0488879	-0.0282263	0.246903													0.002708	-0.00469026	0.252819
							-0.112198	0	0.21945													-0.0388663	-0.0224401	0.249796
							-0.110916	0	0.218168													-0.0338556	-0.0195471	0.252689
							-0.108353	0	0.222654													-0.0279018	-0.0161096	0.252322
							-0.0840047	0	0.235469													-0.0240623	-0.0138928	0.252805
							-0.0487633	0	0.247643													-0.0220743	-0.012745	0.253115
							-0.0327445	0	0.250847													-0.0189456	-0.0109386	0.253272
							-0.0226859	0	0.251457													-0.0172597	-0.00996518	0.253304
							-0.0174126	0	0.252054													-0.0147752	-0.0085307	0.253414
							-0.0114855	0	0.252592													-0.0122738	-0.0070865	0.25338
							-0.00767034	0	0.252894													-0.00964557	-0.00556904	0.253483
							-0.00366939	0	0.253038													-0.00672608	-0.00388342	0.25342
							-4.40457e-05	0	0.253111													-0.00442312	-0.00255377	0.253413
							0.00344773	0	0.253188													5.50831e-05	3.18032e-05	0.253163
							0.00539283	0	0.253161													0.0056994	0.00329065	0.252846
							0.00826134	0	0.252958													0.0105584	0.00609609	0.252482
							0.0116888	0	0.252708													0.0212631	0.0122766	0.251966
							0.0139952	0	0.252548													0.0388009	0.0224024	0.246903
							0.0165177	0	0.252229													0.0600968	0.0346979	0.240393
							0.0210715	0	0.251568													0.0845244	0.0488016	0.230991
							0.0266202	0	0.25064													0.0870298	0.0502482	0.228821
							0.033801	0	0.249408													0.0870298	0.0502482	0.230268
							0.0429595	0	0.247411													0.0851507	0.0491632	0.230268
							0.0614461	0	0.243799													0.083898	0.04844	0.230991
							0.0857947	0	0.232265													0.0557123	0.0321665	0.24184
							0.10307	0	0.220885													0.0325374	0.018786	0.251242
							0.10341	0	0.220841													0.0218895	0.0126383	0.251966
							0.103554	0	0.220817													0.015626	0.00902194	0.253412
							0.0998557	0	0.222378													0.00818148	0.00472372	0.25276
							0.085154	0	0.234187													0.00646268	0.00373134	0.252349
							0.0556793	0	0.24508													0.00639468	0.00369208	0.252839
							0.0420192	0	0.248028
							0.0340838	0	0.250056
							0.0297903	0	0.250773
							0.0246031	0	0.251724
							0.0201744	0	0.252308
							0.0178073	0	0.252567
							0.0142966	0	0.253019
							0.0113225	0	0.253052
							0.00854016	0	0.253348
							0.0065107	0	0.253227
							0.0052324	0	0.253224
																																										view3
																																										view4
																																										view5
																																										view5
																																										view7
																																										view8
